# Supplementary material for: Genomic Analysis of Molecular Bacterial Mechanisms of Resistance to Phage Infection
Source: Front Microbiol. 2022 Feb 17;12:784949. doi: 10.3389/fmicb.2021.784949 (PMC8891609; doi:10.3389/fmicb.2021.784949)
Supplement: Supplementary Table 3 — Putative predicted arrays (without filtering) using metaCRT in the 18 genomes of ST-2 A. baumannii clinical strains (.xls file). [file Table_3.XLS]

## Sheet: putative predicted CRISPR array
	Strain	Contig	Size	Start	Stop	Repeat	Spacers
Ab33_GEIH-2010	Ab33_GEIH-2010_1	MSMK01000003	160	10462	10622	ATTTTGAATTTAAAA	ATGAAATAAGTTGTTTTGAGGC,TAAGTTATCCCCAATACTTAA,CTTGTGCTTTAGCTTGCGTTT,AGATGCATATTGTCTGAGTGAT
	Ab33_GEIH-2010_2	MSMK01000089	191	36917	37108	TCACGACGTGGACGATCT	GAGTTGAACTCGCGACGCGGACGATCTTCACCACCGAAG,TCAAAACCACCTTCACGACGTGGACGGTCTGAGTTGAAC,TCACCACCGAAGCTACGACGTGGACGGTCTTCAAAACCACCT
	Ab33_GEIH-2010_3	MSMK01000187	198	18280	18478	ACAAAAGAAAAAT	TACTCAAGAGGAATTGTTAGC,GACGATAATCAGTTAAAAAAAATTGA,ATTGAGAAGAAAAAGCAACTTGATGCAGCGGTC,TAGAAAACGGTGAAAAAAAATGGATGGTGCAAGTTGCTTTGGCACCTAATCAAA
	Ab33_GEIH-2010_4	MSMK01000226	101	7331	7432	ATGAAGATGTTT	GGGTTGATACAAGTCATA,ATATTGATACAAGTCATT,GGGTAGATACTAGCCACT
	Ab33_GEIH-2010_5	MSMK01000250	131	263	394	AACAACAGCAAAACGA	CGCAATAATCAGCAGCAAC,CAACCGTAATCAACAGCAACACGGTA,TCAACAGCAACAAAATAACCAGC
	Ab33_GEIH-2010_6	MSMK01000331	243	1067	1310	CCACCAGTTAAACCACCAA	GCAGATCAGTGACTACGCCAAGCGGACTGTCGCCACCTACG,GAAGGTCAGTGACTACACCAAGCGGACTGTCGCCGCCTACG,GTAAATCAGTTACTAAACCTAGTGGGCTATCT,TAGTTCCTGTTACTCCACCAATGATTTCAGTTACT
	Ab33_GEIH-2010_7	MSMK01000434	860	354	1214	TGGTCGCGGCCG	CAGCCGTTATGATGACGACGAAGATGATGACCGAGGCCGTTCAAG,TGGCCGCAGTCGTTATGATGATGACGACGAAGATGA,CTCAGGCGGTCGTGGCCG,TGATGATGACGACGAAGATGA,CTCAGGTGGCCGAGGTCG,CCGTGATGACGACGATGAAGATGA,TTCAGGCGGTCGAGGTCG,TCGTGATGACGACGATGAAGATGA,TTCAGGTGGCCGAGGTCG,TTATGATGACGACGATGAAGATGA,TTCAGGTGGCCGAGGCCG,TCGTGATGACGACGATGAAGATGA,CTCAGGTGGCCGAGGTCG,TTATGATGACGACGATGAAGATGA,TTCAGGCGGTCGAGGTCG,TCGTGACGATGATGACGAAGATGA,TTCAGGTGGCC…
	Ab33_GEIH-2010_8	MSMK01000436	99	1513	1612	TCTGTTGCAATTGGTG	ATCAGACGAAAGCAATTGGGGATCAG,CCGACGTGATTGCAAAAGGGAACTCT
	Ab33_GEIH-2010_9	MSMK01000437	239	2159	2398	CACCACCTAAAGCAGCACCAATTG	AACCACCGTTTGTACCACCCATGCTTTTACCAACAGTATAACCTGCAC,CAGATTCTGTACGGTGACGACGGTCACTTGCAACTGCTGCACCACCAG,TTGCACCAGATGTACCACCCATGCTTTTACCAATTGCAGTACCAGCGA
	Ab33_GEIH-2010_10	MSMK01000475	101	746	847	CTAGTAAAAATTTTTTAC	TACCTGAAATTTATGGCCAAA,CACTTCTAGTTAAAAATTTTAACTACA
	Ab33_GEIH-2010_11	MSMK01000476	101	746	847	CTAGTAAAAATTTTTTAC	TACCTGAAATTTATGGCCAAA,CACTTCTAGTTAAAAATTTTAACTACA
Ab49_GEIH-2010	Ab49_GEIH-2010_1	MSMM01000022	101	11694	11795	AAACATCTTCAT	AGTGGCTAGTATCTACCC,AATGACTTGTATCAATAT,TATGACTTGTATCAACCC
	Ab49_GEIH-2010_2	MSMM01000025	243	275	518	CCACCAGTTAAACCACCAA	GCAGATCAGTGACTACGCCAAGCGGACTGTCGCCACCTACG,GAAGGTCAGTGACTACACCAAGCGGACTGTCGCCGCCTACG,GTAAATCAGTTACTAAACCTAGTGGGCTATCT,TAGTTCCTGTTACTCCACCAATGATTTCAGTTACT
	Ab49_GEIH-2010_3	MSMM01000032	860	757	1617	TGGTCGCGGCCG	CAGCCGTTATGATGACGACGAAGATGATGACCGAGGCCGTTCAAG,TGGCCGCAGTCGTTATGATGATGACGACGAAGATGA,CTCAGGCGGTCGTGGCCG,TGATGATGACGACGAAGATGA,CTCAGGTGGCCGAGGTCG,CCGTGATGACGACGATGAAGATGA,TTCAGGCGGTCGAGGTCG,TCGTGATGACGACGATGAAGATGA,TTCAGGTGGCCGAGGTCG,TTATGATGACGACGATGAAGATGA,TTCAGGTGGCCGAGGCCG,TCGTGATGACGACGATGAAGATGA,CTCAGGTGGCCGAGGTCG,TTATGATGACGACGATGAAGATGA,TTCAGGCGGTCGAGGTCG,TCGTGACGATGATGACGAAGATGA,TTCAGGTGGCC…
	Ab49_GEIH-2010_4	MSMM01000079	191	40110	40301	TCACGACGTGGACGATCT	GAGTTGAACTCGCGACGCGGACGATCTTCACCACCGAAG,TCAAAACCACCTTCACGACGTGGACGGTCTGAGTTGAAC,TCACCACCGAAGCTACGACGTGGACGGTCTTCAAAACCACCT
	Ab49_GEIH-2010_5	MSMM01000212	239	2064	2303	CAATTGGTGCTGCTTTAGGTGGTG	TCGCTGGTACTGCAATTGGTAAAAGCATGGGTGGTACATCTGGTGCAA,CTGGTGGTGCAGCAGTTGCAAGTGACCGTCGTCACCGTACAGAATCTG,GTGCAGGTTATACTGTTGGTAAAAGCATGGGTGGTACAAACGGTGGTT
	Ab49_GEIH-2010_6	MSMM01000317	96	1114	1210	TCATTTTGCTGTTGTT	GCTGGTTATTTTGTTGCTGTTGA,TACCGTGTTGCTGTTGATTACGGTTG
	Ab49_GEIH-2010_7	MSMM01000323	198	78	276	ACAAAAGAAAAAT	TACTCAAGAGGAATTGTTAGC,GACGATAATCAGTTAAAAAAAATTGA,ATTGAGAAGAAAAAGCAACTTGATGCAGCGGTC,TAGAAAACGGTGAAAAAAAATGGATGGTGCAAGTTGCTTTGGCACCTAATCAAA
	Ab49_GEIH-2010_8	MSMM01000347	122	367	489	TTTTAAATTCAAAA	TATCATTCAGACGACATACATCT,CAAACACAAGCTGGAGTACCAG,TTTAAGTATTGGGGATAACTTA
	Ab49_GEIH-2010_9	MSMM01000528	101	82	183	GTAAAAAATTTTTACTAG	TGTAGTTAAAATTTTTAACTAGCAGTG,TTTGGCCATAAATTTCAGGTA
	Ab49_GEIH-2010_10	MSMM01000564	99	2447	2546	CACCAATTGCAACAGA	AGAGTTCCCTTTTGCAATCACGTCGG,CTGATCCCCAATTGCTTTCGTCTGAT
Ab54_GEIH-2010	Ab54_GEIH-2010_1	MSML01000087	267	384	651	TCGGCGGCTTAACTGGTGGTGT	AGGCGGCGACAGTCCGCTTGGTGTAG,AACTGGTAGCGTAGGTGGCGACAGTCCGCTTGGCGTAGTCACTGATCTGC,TACTGGCGGTACAGACAACCCTATCGGTATCGTAACGGATATCG,TACTGGTGAAGGCAGTTTAGATGTTATTTCTAATTTGC
	Ab54_GEIH-2010_2	MSML01000219	101	605	706	AAACATCTTCAT	AGTGGCTAGTATCTACCC,AATGACTTGTATCAATAT,TATGACTTGTATCAACCC
	Ab54_GEIH-2010_3	MSML01000240	198	3914	4112	AATTTTCTTTTCT	TTTGATTAGGTGCCAAAGCAACTTGCACCATCCATTTTTTTTCACCGTTTTCTA,GACCGCTGCATCAAGTTGCTTTTTCTTCTCAAT,TCAATTTTTTTTAACTGATTATCGTC,GCTAACAATTCCTCTTGAGTA
	Ab54_GEIH-2010_4	MSML01000250	253	5533	5786	GAAGATCGTCCACGTCG	TAGCTTCGATGATAAGCCTCGTGGTGAGCGTCCTGCTTTCGGTGGC,CGAGTTCAACTCAGATCGTCCACGTCGTGAAGGTGGTTTT,TAGCTTCGGTGGTGAAGATCGTCCACGTCGCGAGTTCAAC,TGAAGGTGGTTTTGAAGACCGTCCAAAACGTAGCTTCGGTGGT
	Ab54_GEIH-2010_5	MSML01000345	239	6165	6404	CAATTGGTGCTGCTTTAGGTGGTG	TCGCTGGTACTGCAATTGGTAAAAGCATGGGTGGTACATCTGGTGCAA,CTGGTGGTGCAGCAGTTGCAAGTGACCGTCGTCACCGTACAGAATCTG,GTGCAGGTTATACTGTTGGTAAAAGCATGGGTGGTACAAACGGTGGTT
	Ab54_GEIH-2010_6	MSML01000469	96	1108	1204	TCATTTTGCTGTTGTT	GCTGGTTATTTTGTTGCTGTTGA,TACCGTGTTGCTGTTGATTACGGTTG
	Ab54_GEIH-2010_7	MSML01000479	860	272	1132	TGGTCGCGGCCG	CAGCCGTTATGATGACGACGAAGATGATGACCGAGGCCGTTCAAG,TGGCCGCAGTCGTTATGATGATGACGACGAAGATGA,CTCAGGCGGTCGTGGCCG,TGATGATGACGACGAAGATGA,CTCAGGTGGCCGAGGTCG,CCGTGATGACGACGATGAAGATGA,TTCAGGCGGTCGAGGTCG,TCGTGATGACGACGATGAAGATGA,TTCAGGTGGCCGAGGTCG,TTATGATGACGACGATGAAGATGA,TTCAGGTGGCCGAGGCCG,TCGTGATGACGACGATGAAGATGA,CTCAGGTGGCCGAGGTCG,TTATGATGACGACGATGAAGATGA,TTCAGGCGGTCGAGGTCG,TCGTGACGATGATGACGAAGATGATGTTCGTGGTCG…
	Ab54_GEIH-2010_8	MSML01000525	164	8017	8181	ATATATTTTTGA	TTTGACATTTTAATCGCTATAGTAATTAAGAAAATATCAGC,TCATTGAAATTGGATTAATTTTTGCAACTATATTTATACT,AATATAGTTTTATTAAATTTCAATGATTATATTTCA
	Ab54_GEIH-2010_9	MSML01000607	99	1523	1622	TCTGTTGCAATTGGTG	ATCAGACGAAAGCAATTGGGGATCAG,CCGACGTGATTGCAAAAGGGAACTCT
	Ab54_GEIH-2010_10	MSML01000617	101	2280	2381	GTAAAAAATTTTTACTAG	TGTAGTTAAAATTTTTAACTAGCAGTG,TTTGGCCATAAATTTCAGGTA
	Ab54_GEIH-2010_11	MSML01000654	101	746	847	CTAGTAAAAATTTTTTAC	TACCTGAAATTTATGGCCAAA,CACTGCTAGTTAAAAATTTTAACTACA
Ab76_GEIH-2010	Ab76_GEIH-2010_1	MSLY01000003	854	539	1393	CGGCCGCGACCA	TCTGAACGGCCACGGCGGTCATCATCGTCGTCATCGTCATCACGACGGCTGCGACCA,CCTGAACGACCACGATCATCATCTTCATCGTCATCATCATAACGACTGCGGCCA,CCTGAACGACCGCGATCATCATCTTCATCGTCATCATCACGACGGCTGCGGCCA,CCTGAACGGCCACGTTCATCATCTTCATCGTCGTCATCATAACGACTGCGGCCA,CCTGAACGACCACGATCATCATCTTCGTCATCATCGTCACGACGGCTGCGGCCA,CCTGAACGGCCACGGTCATCATCTTCATCGTCGTCATCATAA,CGACCTCGGCCACCTGAG,TCATCTTCATCGTCGTCATCACGA,CGGCCTCGGCCACCTGAA,TCATCTTCATCGTCG…
	Ab76_GEIH-2010_2	MSLY01000008	96	835	931	TCATTTTGCTGTTGTT	GCTGGTTATTTTGTTGCTGTTGA,TACCGTGTTGCTGTTGATTACGGTTG
	Ab76_GEIH-2010_3	MSLY01000097	101	7331	7432	ATGAAGATGTTT	GGGTTGATACAAGTCATA,ATATTGATACAAGTCATT,GGGTAGATACTAGCCACT
	Ab76_GEIH-2010_4	MSLY01000657	239	135	374	CACCACCTAAAGCAGCACCAATTG	AACCACCGTTTGTACCACCCATGCTTTTACCAACAGTATAACCTGCAC,CAGATTCTGTACGGTGACGACGGTCACTTGCAACTGCTGCACCACCAG,TTGCACCAGATGTACCACCCATGCTTTTACCAATTGCAGTACCAGCGA
	Ab76_GEIH-2010_5	MSLY01000677	198	3369	3567	AATTTTCTTTTCT	TTTGATTAGGTGCCAAAGCAACTTGCACCATCCATTTTTTTTCACCGTTTTCTA,GACCGCTGCATCAAGTTGCTTTTTCTTCTCAAT,TCAATTTTTTTTAACTGATTATCGTC,GCTAACAATTCCTCTTGAGTA
	Ab76_GEIH-2010_6	MSLY01000708	164	714	878	ATATATTTTTGA	TTTGACATTTTAATCGCTATAGTAATTAAGAAAATATCAGC,TCATTGAAATTGGATTAATTTTTGCAACTATATTTATACT,AATATAGTTTTATTAAATTTCAATGATTATATTTCA
	Ab76_GEIH-2010_7	MSLY01000714	253	5487	5740	GAAGATCGTCCACGTCG	TAGCTTCGATGATAAGCCTCGTGGTGAGCGTCCTGCTTTCGGTGGC,CGAGTTCAACTCAGATCGTCCACGTCGTGAAGGTGGTTTT,TAGCTTCGGTGGTGAAGATCGTCCACGTCGCGAGTTCAAC,TGAAGGTGGTTTTGAAGACCGTCCAAAACGTAGCTTCGGTGGT
	Ab76_GEIH-2010_8	MSLY01000717	267	384	651	TCGGCGGCTTAACTGGTGGTGT	AGGCGGCGACAGTCCGCTTGGTGTAG,AACTGGTAGCGTAGGTGGCGACAGTCCGCTTGGCGTAGTCACTGATCTGC,TACTGGCGGTACAGACAACCCTATCGGTATCGTAACGGATATCG,TACTGGTGAAGGCAGTTTAGATGTTATTTCTAATTTGC
	Ab76_GEIH-2010_9	MSLY01000840	101	746	847	CTAGTAAAAATTTTTTAC	TACCTGAAATTTATGGCCAAA,CACTTCTAGTTAAAAATTTTAACTACA
	Ab76_GEIH-2010_10	MSLY01000860	99	1367	1466	TCTGTTGCAATTGGTG	ATCAGACGAAAGCAATTGGGGATCAG,CCGACGTGATTGCAAAAGGGAACTCT
Ab103_GEIH-2010	Ab103_GEIH-2010_1	MSLX01000214	267	384	651	TCGGCGGCTTAACTGGTGGTGT	AGGCGGCGACAGTCCGCTTGGTGTAG,AACTGGTAGCGTAGGTGGCGACAGTCCGCTTGGCGTAGTCACTGATCTGC,TACTGGCGGTACAGACAACCCTATCGGTATCGTAACGGATATCG,TACTGGTGAAGGCAGTTTAGATGTTATTTCTAATTTGC
	Ab103_GEIH-2010_2	MSLX01000222	253	9228	9481	GAAGATCGTCCACGTCG	TAGCTTCGATGATAAGCCTCGTGGTGAGCGTCCTGCTTTCGGTGGC,CGAGTTCAACTCAGATCGTCCACGTCGTGAAGGTGGTTTT,TAGCTTCGGTGGTGAAGATCGTCCACGTCGCGAGTTCAAC,TGAAGGTGGTTTTGAAGACCGTCCAAAACGTAGCTTCGGTGGT
	Ab103_GEIH-2010_3	MSLX01000266	164	2680	2844	ATATATTTTTGA	TTTGACATTTTAATCGCTATAGTAATTAAGAAAATATCAGC,TCATTGAAATTGGATTAATTTTTGCAACTATATTTATACT,AATATAGTTTTATTAAATTTCAATGATTATATTTCA
	Ab103_GEIH-2010_4	MSLX01000359	99	1495	1594	TCTGTTGCAATTGGTG	ATCAGACGAAAGCAATTGGGGATCAG,CCGACGTGATTGCAAAAGGGAACTCT
	Ab103_GEIH-2010_5	MSLX01000388	96	1108	1204	TCATTTTGCTGTTGTT	GCTGGTTATTTTGTTGCTGTTGA,TACCGTGTTGCTGTTGATTACGGTTG
	Ab103_GEIH-2010_6	MSLX01000404	239	7783	8022	CACCACCTAAAGCAGCACCAATTG	AACCACCGTTTGTACCACCCATGCTTTTACCAACAGTATAACCTGCAC,CAGATTCTGTACGGTGACGACGGTCACTTGCAACTGCTGCACCACCAG,TTGCACCAGATGTACCACCCATGCTTTTACCAATTGCAGTACCAGCGA
	Ab103_GEIH-2010_7	MSLX01000415	101	7331	7432	ATGAAGATGTTT	GGGTTGATACAAGTCATA,ATATTGATACAAGTCATT,GGGTAGATACTAGCCACT
	Ab103_GEIH-2010_8	MSLX01000435	860	343	1203	TGGTCGCGGCCG	CAGCCGTTATGATGACGACGAAGATGATGACCGAGGCCGTTCAAG,TGGCCGCAGTCGTTATGATGATGACGACGAAGATGA,CTCAGGCGGTCGTGGCCG,TGATGATGACGACGAAGATGA,CTCAGGTGGCCGAGGTCG,CCGTGATGACGACGATGAAGATGA,TTCAGGCGGTCGAGGTCG,TCGTGATGACGACGATGAAGATGA,TTCAGGTGGCCGAGGTCG,TTATGATGACGACGATGAAGATGA,TTCAGGTGGCCGAGGCCG,TCGTGATGACGACGATGAAGATGA,CTCAGGTGGCCGAGGTCG,TTATGATGACGACGATGAAGATGA,TTCAGGCGGTCGAGGTCG,TCGTGACGATGATGACGAAGATGA,TTCAGGTGGCC…
	Ab103_GEIH-2010_9	MSLX01000506	198	55	253	ACAAAAGAAAAAT	TACTCAAGAGGAATTGTTAGC,GACGATAATCAGTTAAAAAAAATTGA,ATTGAGAAGAAAAAGCAACTTGATGCAGCGGTC,TAGAAAACGGTGAAAAAAAATGGATGGTGCAAGTTGCTTTGGCACCTAATCAAA
	Ab103_GEIH-2010_10	MSLX01000655	160	9148	9308	ATTTTGAATTTAAAA	ATGAAATAAGTTGTTTTGAGGC,TAAGTTATCCCCAATACTTAA,CTTGTGCTTTAGCTTGCGTTT,AGATGCATATTGTCTGAGTGAT
	Ab103_GEIH-2010_11	MSLX01000800	101	330	431	GTAAAAAATTTTTACTAG	TGTAGTTAAAATTTTTAACTAGCAGTG,TTTGGCCATAAATTTCAGGTA
Ab104_GEIH-2010	Ab104_GEIH-2010_1	MSMA01000019	96	1450	1546	TCATTTTGCTGTTGTT	GCTGGTTATTTTGTTGCTGTTGA,TACCGTGTTGCTGTTGATTACGGTTG
	Ab104_GEIH-2010_2	MSMA01000107	160	4402	4562	TTTTAAATTCAAAAT	ATCACTCAGACAATATGCATCT,AAACGCAAGCTAAAGCACAAG,TTAAGTATTGGGGATAACTTA,GCCTCAAAACAACTTATTTCAT
	Ab104_GEIH-2010_3	MSMA01000164	198	3390	3588	AATTTTCTTTTCT	TTTGATTAGGTGCCAAAGCAACTTGCACCATCCATTTTTTTTCACCGTTTTCTA,GACCGCTGCATCAAGTTGCTTTTTCTTCTCAAT,TCAATTTTTTTTAACTGATTATCGTC,GCTAACAATTCCTCTTGAGTA
	Ab104_GEIH-2010_4	MSMA01000246	164	10815	10979	ATATATTTTTGA	TTTGACATTTTAATCGCTATAGTAATTAAGAAAATATCAGC,TCATTGAAATTGGATTAATTTTTGCAACTATATTTATACT,AATATAGTTTTATTAAATTTCAATGATTATATTTCA
	Ab104_GEIH-2010_5	MSMA01000291	253	5558	5811	GAAGATCGTCCACGTCG	TAGCTTCGATGATAAGCCTCGTGGTGAGCGTCCTGCTTTCGGTGGC,CGAGTTCAACTCAGATCGTCCACGTCGTGAAGGTGGTTTT,TAGCTTCGGTGGTGAAGATCGTCCACGTCGCGAGTTCAAC,TGAAGGTGGTTTTGAAGACCGTCCAAAACGTAGCTTCGGTGGT
	Ab104_GEIH-2010_6	MSMA01000479	267	384	651	TCGGCGGCTTAACTGGTGGTGT	AGGCGGCGACAGTCCGCTTGGTGTAG,AACTGGTAGCGTAGGTGGCGACAGTCCGCTTGGCGTAGTCACTGATCTGC,TACTGGCGGTACAGACAACCCTATCGGTATCGTAACGGATATCG,TACTGGTGAAGGCAGTTTAGATGTTATTTCTAATTTGC
	Ab104_GEIH-2010_7	MSMA01000513	101	7331	7432	ATGAAGATGTTT	GGGTTGATACAAGTCATA,ATATTGATACAAGTCATT,GGGTAGATACTAGCCACT
	Ab104_GEIH-2010_8	MSMA01000531	860	360	1220	TGGTCGCGGCCG	CAGCCGTTATGATGACGACGAAGATGATGACCGAGGCCGTTCAAG,TGGCCGCAGTCGTTATGATGATGACGACGAAGATGA,CTCAGGCGGTCGTGGCCG,TGATGATGACGACGAAGATGA,CTCAGGTGGCCGAGGTCG,CCGTGATGACGACGATGAAGATGA,TTCAGGCGGTCGAGGTCG,TCGTGATGACGACGATGAAGATGA,TTCAGGTGGCCGAGGTCG,TTATGATGACGACGATGAAGATGA,TTCAGGTGGCCGAGGCCG,TCGTGATGACGACGATGAAGATGA,CTCAGGTGGCCGAGGTCG,TTATGATGACGACGATGAAGATGA,TTCAGGCGGTCGAGGTCG,TCGTGACGATGATGACGAAGATGA,TTCAGGTGGCC…
	Ab104_GEIH-2010_9	MSMA01000578	239	8814	9053	CACCACCTAAAGCAGCACCAATTG	AACCACCGTTTGTACCACCCATGCTTTTACCAACAGTATAACCTGCAC,CAGATTCTGTACGGTGACGACGGTCACTTGCAACTGCTGCACCACCAG,TTGCACCAGATGTACCACCCATGCTTTTACCAATTGCAGTACCAGCGA
	Ab104_GEIH-2010_10	MSMA01000582	101	746	847	CTAGTAAAAATTTTTTAC	TACCTGAAATTTATGGCCAAA,CACTTCTAGTTAAAAATTTTAACTACA
	Ab104_GEIH-2010_11	MSMA01000641	99	1508	1607	TCTGTTGCAATTGGTG	ATCAGACGAAAGCAATTGGGGATCAG,CCGACGTGATTGCAAAAGGGAACTCT
Ab105_GEIH-2010	Ab105_GEIH-2010_1	LJHB01000001	198	125508	125706	ACAAAAGAAAAAT	TACTCAAGAGGAATTGTTAGC,GACGATAATCAGTTAAAAAAAATTGA,ATTGAGAAGAAAAAGCAACTTGATGCAGCGGTC,TAGAAAACGGTGAAAAAAAATGGATGGTGCAAGTTGCTTTGGCACCTAATCAAA
	Ab105_GEIH-2010_2	LJHB01000001	99	168503	168602	TCTGTTGCAATTGGTG	ATCAGACGAAAGCAATTGGGGATCAG,CCGACGTGATTGCAAAAGGGAACTCT
	Ab105_GEIH-2010_3	LJHB01000010	292	7321	7613	TAAAATAATTTTAA	ATAACATTTTTAAACATAAAAAATGGGCTGAGTTAA,GATTAAAATAATATATGTATTTAAAAAATGATTTATCTTTTTGAAA,TTTAAAATTAAAATGACTGTGTCTATAACATTTTGTTTT,TTTATTTATAGGGTTTAAAGCTATCGCTTTAAATAATGAGAGTGAC,TAAATTTTGTGATATTTTTACTTGAGTATTTATTCGGATTTG
	Ab105_GEIH-2010_4	LJHB01000014	401	43	444	CGGCCGCGACCA	CGGCCTCGGCCACCTGAA,TCATCTTCATCGTCGTCATCATAA,CGACCTCGGCCACCTGAA,TCATCTTCATCGTCGTCATCACGA,CGACCTCGACCGCCTGAA,TCATCTTCATCGTCGTCATCACGG,CGACCTCGGCCACCTGAG,TCATCTTCGTCGTCATCATCA,CGGCCACGACCGCCTGAG,TCATCTTCGTCGTCATCATCATAA,CGGCCTCGACCACTTGAA,TCATCTTCGTCGTCATCATAA
	Ab105_GEIH-2010_5	LJHB01000014	131	7390	7521	AACAACAGCAAAACGA	CGCAATAATCAGCAGCAAC,CAACCGTAATCAACAGCAACACGGTA,TCAACAGCAACAAAATAACCAGC
	Ab105_GEIH-2010_6	LJHB01000017	253	76035	76288	GAAGATCGTCCACGTCG	TAGCTTCGATGATAAGCCTCGTGGTGAGCGTCCTGCTTTCGGTGGC,CGAGTTCAACTCAGATCGTCCACGTCGTGAAGGTGGTTTT,TAGCTTCGGTGGTGAAGATCGTCCACGTCGCGAGTTCAAC,TGAAGGTGGTTTTGAAGACCGTCCAAAACGTAGCTTCGGTGGT
	Ab105_GEIH-2010_7	LJHB01000017	243	128721	128964	CCACCAGTTAAACCACCAA	GCAGATCAGTGACTACGCCAAGCGGACTGTCGCCACCTACG,GAAGGTCAGTGACTACACCAAGCGGACTGTCGCCGCCTACG,GTAAATCAGTTACTAAACCTAGTGGGCTATCT,TAGTTCCTGTTACTCCACCAATGATTTCAGTTACT
	Ab105_GEIH-2010_8	LJHB01000017	128	131167	131295	AATTATTTTATT	ATATATTCTTTATAGATGAATACATTTTTTCTT,ATTTTTTATGAATATTAAAGCTA,TATAAAAAGACTTTTGCATAAGTAG
	Ab105_GEIH-2010_9	LJHB01000019	239	79945	80184	CAATTGGTGCTGCTTTAGGTGGTG	TCGCTGGTACTGCAATTGGTAAAAGCATGGGTGGTACATCTGGTGCAA,CTGGTGGTGCAGCAGTTGCAAGTGACCGTCGTCACCGTACAGAATCTG,GTGCAGGTTATACTGTTGGTAAAAGCATGGGTGGTACAAACGGTGGTT
	Ab105_GEIH-2010_10	LJHB01000034	101	2787	2888	CTAGTAAAAATTTTTTAC	TACCTGAAATTTATGGCCAAA,CACTTCTAGTTAAAAATTTTAACTACA
	Ab105_GEIH-2010_11	LJHB01000069	101	1597	1698	GTAAAAAATTTTTACTAG	TGTAGTTAAAATTTTTAACTAGCAGTG,TTTGGCCATAAATTTCAGGTA
	Ab105_GEIH-2010_12	LJHB01000076	101	7271	7372	ATGAAGATGTTT	GGGTTGATACAAGTCATA,ATATTGATACAAGTCATT,GGGTAGATACTAGCCACT
Ab121_GEIH-2010	Ab121_GEIH-2010_1	MSLZ01000133	131	177	308	AACAACAGCAAAACGA	CGCAATAATCAGCAGCAAC,CAACCGTAATCAACAGCAACACGGTA,TCAACAGCAACAAAATAACCAGC
	Ab121_GEIH-2010_2	MSLZ01000141	198	4992	5190	AATTTTCTTTTCT	TTTGATTAGGTGCCAAAGCAACTTGCACCATCCATTTTTTTTCACCGTTTTCTA,GACCGCTGCATCAAGTTGCTTTTTCTTCTCAAT,TCAATTTTTTTTAACTGATTATCGTC,GCTAACAATTCCTCTTGAGTA
	Ab121_GEIH-2010_3	MSLZ01000200	101	7331	7432	ATGAAGATGTTT	GGGTTGATACAAGTCATA,ATATTGATACAAGTCATT,GGGTAGATACTAGCCACT
	Ab121_GEIH-2010_4	MSLZ01000269	239	2181	2420	CAATTGGTGCTGCTTTAGGTGGTG	TCGCTGGTACTGCAATTGGTAAAAGCATGGGTGGTACATCTGGTGCAA,CTGGTGGTGCAGCAGTTGCAAGTGACCGTCGTCACCGTACAGAATCTG,GTGCAGGTTATACTGTTGGTAAAAGCATGGGTGGTACAAACGGTGGTT
	Ab121_GEIH-2010_5	MSLZ01000271	854	95	949	CGGCCGCGACCA	TCTGAACGGCCACGGCGGTCATCATCGTCGTCATCGTCATCACGACGGCTGCGACCA,CCTGAACGACCACGATCATCATCTTCATCGTCATCATCATAACGACTGCGGCCA,CCTGAACGACCGCGATCATCATCTTCATCGTCATCATCACGACGGCTGCGGCCA,CCTGAACGGCCACGTTCATCATCTTCATCGTCGTCATCATAACGACTGCGGCCA,CCTGAACGACCACGAACATCATCTTCGTCATCATCGTCACGACGGCTGCGGCCA,CCTGAACGGCCACGGTCATCATCTTCATCGTCGTCATCATAA,CGACCTCGGCCACCTGAG,TCATCTTCATCGTCGTCATCACGA,CGGCCTCGGCCACCTGAA,TCATCTTCATCGTCG…
	Ab121_GEIH-2010_6	MSLZ01000372	253	9270	9523	GAAGATCGTCCACGTCG	TAGCTTCGATGATAAGCCTCGTGGTGAGCGTCCTGCTTTCGGTGGC,CGAGTTCAACTCAGATCGTCCACGTCGTGAAGGTGGTTTT,TAGCTTCGGTGGTGAAGATCGTCCACGTCGCGAGTTCAAC,TGAAGGTGGTTTTGAAGACCGTCCAAAACGTAGCTTCGGTGGT
	Ab121_GEIH-2010_7	MSLZ01000418	160	185	345	ATTTTGAATTTAAAA	ATGAAATAAGTTGTTTTGAGGC,TAAGTTATCCCCAATACTTAA,CTTGTGCTTTAGCTTGCGTTT,AGATGCATATTGTCTGAGTGAT
	Ab121_GEIH-2010_8	MSLZ01000486	99	2447	2546	CACCAATTGCAACAGA	AGAGTTCCCTTTTGCAATCACGTCGG,CTGATCCCCAATTGCTTTCGTCTGAT
	Ab121_GEIH-2010_9	MSLZ01000502	267	513	780	TCGGCGGCTTAACTGGTGGTGT	AGGCGGCGACAGTCCGCTTGGTGTAG,AACTGGTAGCGTAGGTGGCGACAGTCCGCTTGGCGTAGTCACTGATCTGC,TACTGGCGGTACAGACAACCCTATCGGTATCGTAACGGATATCG,TACTGGTGAAGGCAGTTTAGATGTTATTTCTAATTTGC
Ab122_GEIH-2010	Ab122_GEIH-2010_1	MSMD01000179	198	4481	4679	AATTTTCTTTTCT	TTTGATTAGGTGCCAAAGCAACTTGCACCATCCATTTTTTTTCACCGTTTTCTA,GACCGCTGCATCAAGTTGCTTTTTCTTCTCAAT,TCAATTTTTTTTAACTGATTATCGTC,GCTAACAATTCCTCTTGAGTA
	Ab122_GEIH-2010_2	MSMD01000291	239	2032	2271	CACCACCTAAAGCAGCACCAATTG	AACCACCGTTTGTACCACCCATGCTTTTACCAACAGTATAACCTGCAC,CAGATTCTGTACGGTGACGACGGTCACTTGCAACTGCTGCACCACCAG,TTGCACCAGATGTACCACCCATGCTTTTACCAATTGCAGTACCAGCGA
	Ab122_GEIH-2010_3	MSMD01000310	128	161	289	AATTATTTTATT	ATATATTCTTTATAGATGAATACATTTTTTCTT,ATTTTTTATGAATATTAAAGCTA,TATAAAAAGACTTTTGCATAAGTAG
	Ab122_GEIH-2010_4	MSMD01000388	131	129	260	AACAACAGCAAAACGA	CGCAATAATCAGCAGCAAC,CAACCGTAATCAACAGCAACACGGTA,TCAACAGCAACAAAATAACCAGC
	Ab122_GEIH-2010_5	MSMD01000438	253	5507	5760	GAAGATCGTCCACGTCG	TAGCTTCGATGATAAGCCTCGTGGTGAGCGTCCTGCTTTCGGTGGC,CGAGTTCAACTCAGATCGTCCACGTCGTGAAGGTGGTTTT,TAGCTTCGGTGGTGAAGATCGTCCACGTCGCGAGTTCAAC,TGAAGGTGGTTTTGAAGACCGTCCAAAACGTAGCTTCGGTGGT
	Ab122_GEIH-2010_6	MSMD01000474	101	2994	3095	AAACATCTTCAT	AGTGGCTAGTATCTACCC,AATGACTTGTATCAATAT,TATGACTTGTATCAACCC
	Ab122_GEIH-2010_7	MSMD01000581	854	8955	9809	CGGCCGCGACCA	TCTGAACGGCCACGGCGGTCATCATCGTCGTCATCGTCATCACGACGGCTGCGACCA,CCTGAACGACCACGATCATCATCTTCATCGTCATCATCATAACGACTGCGGCCA,CCTGAACGACCGCGATCATCATCTTCATCGTCATCATCACGACGGCTGCGGCCA,CCTGAACGGCCACGTTCATCATCTTCATCGTCGTCATCATAACGACTGCGGCCA,CCTGAACGACCACGAACATCATCTTCGTCATCATCGTCACGACGGCTGCGGCCA,CCTGAACGGCCACGGTCATCATCTTCATCGTCGTCATCATAA,CGACCTCGGCCACCTGAG,TCATCTTCATCGTCGTCATCACGA,CGGCCTCGGCCACCTGAA,TCATCTTCATCGTCG…
	Ab122_GEIH-2010_8	MSMD01000660	267	384	651	TCGGCGGCTTAACTGGTGGTGT	AGGCGGCGACAGTCCGCTTGGTGTAG,AACTGGTAGCGTAGGTGGCGACAGTCCGCTTGGCGTAGTCACTGATCTGC,TACTGGCGGTACAGACAACCCTATCGGTATCGTAACGGATATCG,TACTGGTGAAGGCAGTTTAGATGTTATTTCTAATTTGC
	Ab122_GEIH-2010_9	MSMD01000782	164	711	875	ATATATTTTTGA	TTTGACATTTTAATCGCTATAGTAATTAAGAAAATATCAGC,TCATTGAAATTGGATTAATTTTTGCAACTATATTTATACT,AATATAGTTTTATTAAATTTCAATGATTATATTTCA
	Ab122_GEIH-2010_10	MSMD01000816	99	2447	2546	CACCAATTGCAACAGA	AGAGTTCCCTTTTGCAATCACGTCGG,CTGATCCCCAATTGCTTTCGTCTGAT
Ab155_GEIH-2000	Ab155_GEIH-2000_1	LJHA01000001	198	125512	125710	ACAAAAGAAAAAT	TACTCAAGAGGAATTGTTAGC,GACGATAATCAGTTAAAAAAAATTGA,ATTGAGAAGAAAAAGCAACTTGATGCAGCGGTC,TAGAAAACGGTGAAAAAAAATGGATGGTGCAAGTTGCTTTGGCACCTAATCAAA
	Ab155_GEIH-2000_2	LJHA01000001	99	168507	168606	TCTGTTGCAATTGGTG	ATCAGACGAAAGCAATTGGGGATCAG,CCGACGTGATTGCAAAAGGGAACTCT
	Ab155_GEIH-2000_3	LJHA01000001	101	186709	186810	CTAGTAAAAATTTTTTAC	TACCTGAAATTTATGGCCAAA,CACTTCTAGTTAAAAATTTTAACTACA
	Ab155_GEIH-2000_4	LJHA01000002	292	7323	7615	TAAAATAATTTTAA	ATAACATTTTTAAACATAAAAAATGGGCTGAGTTAA,GATTAAAATAATATATGTATTTAAAAAATGATTTATCTTTTTGAAA,TTTAAAATTAAAATGACTGTGTCTATAACATTTTGTTTT,TTTATTTATAGGGTTTAAAGCTATCGCTTTAAATAATGAGAGTGAC,TAAATTTTGTGATATTTTTACTTGAGTATTTATTCGGATTTG
	Ab155_GEIH-2000_5	LJHA01000004	854	50254	51108	CGGCCGCGACCA	TCTGAACGGCCACGGCGGTCATCATCGTCGTCATCGTCATCACGACGGCTGCGACCA,CCTGAACGACCACGATCATCATCTTCATCGTCATCATCATAACGACTGCGGCCA,CCTGAACGACCGCGATCATCATCTTCATCGTCATCATCACGACGGCTGCGGCCA,CCTGAACGGCCACGTTCATCATCTTCATCGTCGTCATCATAACGACTGCGGCCA,CCTGAACGACCACGATCATCATCTTCGTCATCATCGTCACGACGGCTGCGGCCA,CCTGAACGGCCACGGTCATCATCTTCATCGTCGTCATCATAA,CGACCTCGGCCACCTGAG,TCATCTTCATCGTCGTCATCACGA,CGGCCTCGGCCACCTGAA,TCATCTTCATCGTCG…
	Ab155_GEIH-2000_6	LJHA01000004	131	58054	58185	AACAACAGCAAAACGA	CGCAATAATCAGCAGCAAC,CAACCGTAATCAACAGCAACACGGTA,TCAACAGCAACAAAATAACCAGC
	Ab155_GEIH-2000_7	LJHA01000008	253	76048	76301	GAAGATCGTCCACGTCG	TAGCTTCGATGATAAGCCTCGTGGTGAGCGTCCTGCTTTCGGTGGC,CGAGTTCAACTCAGATCGTCCACGTCGTGAAGGTGGTTTT,TAGCTTCGGTGGTGAAGATCGTCCACGTCGCGAGTTCAAC,TGAAGGTGGTTTTGAAGACCGTCCAAAACGTAGCTTCGGTGGT
	Ab155_GEIH-2000_8	LJHA01000008	243	128734	128977	CCACCAGTTAAACCACCAA	GCAGATCAGTGACTACGCCAAGCGGACTGTCGCCACCTACG,GAAGGTCAGTGACTACACCAAGCGGACTGTCGCCGCCTACG,GTAAATCAGTTACTAAACCTAGTGGGCTATCT,TAGTTCCTGTTACTCCACCAATGATTTCAGTTACT
	Ab155_GEIH-2000_9	LJHA01000008	128	131180	131308	AATTATTTTATT	ATATATTCTTTATAGATGAATACATTTTTTCTT,ATTTTTTATGAATATTAAAGCTA,TATAAAAAGACTTTTGCATAAGTAG
	Ab155_GEIH-2000_10	LJHA01000010	239	79945	80184	CAATTGGTGCTGCTTTAGGTGGTG	TCGCTGGTACTGCAATTGGTAAAAGCATGGGTGGTACATCTGGTGCAA,CTGGTGGTGCAGCAGTTGCAAGTGACCGTCGTCACCGTACAGAATCTG,GTGCAGGTTATACTGTTGGTAAAAGCATGGGTGGTACAAACGGTGGTT
	Ab155_GEIH-2000_11	LJHA01000012	101	46295	46396	ATGAAGATGTTT	GGGTTGATACAAGTCATA,ATATTGATACAAGTCATT,GGGTAGATACTAGCCACT
Ab158_GEIH-2000	Ab158_GEIH-2000_1	MSMC01000068	191	6147	6338	TCACGACGTGGACGATCT	GAGTTGAACTCGCGACGCGGACGATCTTCACCACCGAAG,TCAAAACCACCTTCACGACGTGGACGGTCTGAGTTGAAC,TCACCACCGAAGCTACGACGTGGACGGTCTTCAAAACCACCT
	Ab158_GEIH-2000_2	MSMC01000127	243	919	1162	CCACCAGTTAAACCACCAA	GCAGATCAGTGACTACGCCAAGCGGACTGTCGCCACCTACG,GAAGGTCAGTGACTACACCAAGCGGACTGTCGCCGCCTACG,GTAAATCAGTTACTAAACCTAGTGGGCTATCT,TAGTTCCTGTTACTCCACCAATGATTTCAGTTACT
	Ab158_GEIH-2000_3	MSMC01000138	131	125	256	AACAACAGCAAAACGA	CGCAATAATCAGCAGCAAC,CAACCGTAATCAACAGCAACACGGTA,TCAACAGCAACAAAATAACCAGC
	Ab158_GEIH-2000_4	MSMC01000196	198	4027	4225	AATTTTCTTTTCT	TTTGATTAGGTGCCAAAGCAACTTGCACCATCCATTTTTTTTCACCGTTTTCTA,GACCGCTGCATCAAGTTGCTTTTTCTTCTCAAT,TCAATTTTTTTTAACTGATTATCGTC,GCTAACAATTCCTCTTGAGTA
	Ab158_GEIH-2000_5	MSMC01000319	99	1938	2037	CACCAATTGCAACAGA	AGAGTTCCCTTTTGCAATCACGTCGG,CTGATCCCCAATTGCTTTCGTCTGAT
	Ab158_GEIH-2000_6	MSMC01000525	136	868	1004	ATTTTTTAATATTTA	AGCTTTGTATTCTTATTGGTTACTAAGCTC,TTTAAGTTTTACTAGCTAAGATTTCG,GTGGTTTTTAAATGCTAGTAA
	Ab158_GEIH-2000_7	MSMC01000587	101	576	677	AAACATCTTCAT	AGTGGCTAGTATCTACCC,AATGACTTGTATCAATAT,TATGACTTGTATCAACCC
	Ab158_GEIH-2000_8	MSMC01000642	239	4510	4749	CACCACCTAAAGCAGCACCAATTG	AACCACCGTTTGTACCACCCATGCTTTTACCAACAGTATAACCTGCAC,CAGATTCTGTACGGTGACGACGGTCACTTGCAACTGCTGCACCACCAG,TTGCACCAGATGTACCACCCATGCTTTTACCAATTGCAGTACCAGCGA
	Ab158_GEIH-2000_9	MSMC01000790	860	287	1147	TGGTCGCGGCCG	CAGCCGTTATGATGACGACGAAGATGATGACCGAGGCCGTTCAAG,TGGCCGCAGTCGTTATGATGATGACGACGAAGATGA,CTCAGGCGGTCGTGGCCG,TGATGATGACGACGAAGATGA,CTCAGGTGGCCGAGGTCG,CCGTGATGACGACGATGAAGATGA,TTCAGGCGGTCGAGGTCG,TCGTGATGACGACGATGAAGATGA,TTCAGGTGGCCGAGGTCG,TTATGATGACGACGATGAAGATGA,TTCAGGTGGCCGAGGCCG,TCGTGATGACGACGATGAAGATGA,CTCAGGTGGCCGAGGTCG,TTATGATGACGACGATGAAGATGA,TTCAGGCGGTCGAGGTCG,TCGTGACGATGATGACGAAGATGA,TTCAGGTGGCC…
	Ab158_GEIH-2000_10	MSMC01000825	149	155	304	ACCACCAAAGCCACCTTG	ACCACCGAAGCCACCTTG,ACCACCGAAGCCACCTTGACCACCGAAGCCGCCTTG,ACCACCGAAGCCAGCACCTTGAGC
Ab161_GEIH-2000	Ab161_GEIH-2000_1	MSMB01000041	101	4428	4529	AAACATCTTCAT	AGTGGCTAGTATCTACCC,AATGACTTGTATCAATAT,TATGACTTGTATCAACCC
	Ab161_GEIH-2000_2	MSMB01000097	191	300	491	TCACGACGTGGACGATCT	GAGTTGAACTCGCGACGCGGACGATCTTCACCACCGAAG,TCAAAACCACCTTCACGACGTGGACGGTCTGAGTTGAAC,TCACCACCGAAGCTACGACGTGGACGGTCTTCAAAACCACCT
	Ab161_GEIH-2000_3	MSMB01000118	854	120	974	CGGCCGCGACCA	TCTGAACGGCCACGGCGGTCATCATCGTCGTCATCGTCATCACGACGGCTGCGACCA,CCTGAACGACCACGATCATCATCTTCATCGTCATCATCATAACGACTGCGGCCA,CCTGAACGACCGCGATCATCATCTTCATCGTCATCATCACGACGGCTGCGGCCA,CCTGAACGGCCACGTTCATCATCTTCATCGTCGTCATCATAACGACTGCGGCCA,CCTGAACGACCACGATCATCATCTTCGTCATCATCGTCACGACGGCTGCGGCCA,CCTGAACGGCCACGGTCATCATCTTCATCGTCGTCATCATAA,CGACCTCGGCCACCTGAG,TCATCTTCATCGTCGTCATCACGA,CGGCCTCGGCCACCTGAA,TCATCTTCATCGTCG…
	Ab161_GEIH-2000_4	MSMB01000137	131	119	250	AACAACAGCAAAACGA	CGCAATAATCAGCAGCAAC,CAACCGTAATCAACAGCAACACGGTA,TCAACAGCAACAAAATAACCAGC
	Ab161_GEIH-2000_5	MSMB01000265	99	1378	1477	TCTGTTGCAATTGGTG	ATCAGACGAAAGCAATTGGGGATCAG,CCGACGTGATTGCAAAAGGGAACTCT
	Ab161_GEIH-2000_6	MSMB01000736	243	272	515	CCACCAGTTAAACCACCAA	GCAGATCAGTGACTACGCCAAGCGGACTGTCGCCACCTACG,GAAGGTCAGTGACTACACCAAGCGGACTGTCGCCGCCTACG,GTAAATCAGTTACTAAACCTAGTGGGCTATCT,TAGTTCCTGTTACTCCACCAATGATTTCAGTTACT
	Ab161_GEIH-2000_7	MSMB01000785	239	6643	6882	CAATTGGTGCTGCTTTAGGTGGTG	TCGCTGGTACTGCAATTGGTAAAAGCATGGGTGGTACATCTGGTGCAA,CTGGTGGTGCAGCAGTTGCAAGTGACCGTCGTCACCGTACAGAATCTG,GTGCAGGTTATACTGTTGGTAAAAGCATGGGTGGTACAAACGGTGGTT
Ab166_GEIH-2000	Ab166_GEIH-2000_1	MSMG01000170	131	124	255	AACAACAGCAAAACGA	CGCAATAATCAGCAGCAAC,CAACCGTAATCAACAGCAACACGGTA,TCAACAGCAACAAAATAACCAGC
	Ab166_GEIH-2000_2	MSMG01000293	239	854	1093	CAATTGGTGCTGCTTTAGGTGGTG	TCGCTGGTACTGCAATTGGTAAAAGCATGGGTGGTACATCTGGCGCAA,CTGGTGGTGCAGCAGTTGCAAGTGACCGTCGTCACCGTACAGAATCTG,GTGCAGGTTATACTGTTGGTAAAAGCATGGGTGGTACGAACGGTGGTT
	Ab166_GEIH-2000_3	MSMG01000311	115	345	460	GCATCTGAAGCTGCTGCTTCTGCTGC	TCAAGCTGTTGATGCTGCT,TGCCGCTTCTGCACCTGCC
	Ab166_GEIH-2000_4	MSMG01000383	86	859	945	AAATAGCCTAAGC	GTATATTCCAACCATTTTATTTATTC,AAAAATAAAATTAATCTTATGG
	Ab166_GEIH-2000_5	MSMG01000386	101	7810	7911	ATGAAGATGTTT	GGGTTGATACAAGTCATA,ATATTGATACAAGTCATT,GGGTAGATACTAGCCACT
	Ab166_GEIH-2000_6	MSMG01000974	79	1310	1389	TCTGCTGTCGGAAA	AACAGATAGCGAAACCGAA,TTCCGACACCAAAAGTGGT
	Ab166_GEIH-2000_7	MSMG01001001	198	293	491	ACAAAAGAAAAAT	TACTCAAGAGGAATTGTTAGC,GACGATAATCAGTTAAAAAAAATTGA,ATTGAGAAGAAAAAGCAACTTGATGCAGCGGTC,TAGAAAACGGTGAAAAAAAATGGATGGTGCAAGTTGCTTTGGCACCTAATCAAA
	Ab166_GEIH-2000_8	MSMG01001064	99	1429	1528	TCAGTTGCGATTGGTG	ATCAGACGAAAGCAATTGGGGACCAG,CCGACGTGATTGCAAAAGGAAATTCA
	Ab166_GEIH-2000_9	MSMG01001128	194	304	498	ACGACGTGGACGATCTTC	GTTGAATTCGCGACGCGGACGATCTTCACCACCGAAGCT,AAAACCACCTTCACGACGTGGACGGTCTGAGTTGAACTC,GCCACCGAAAGCAGGACGCTCACCACGAGGCTTATCATCAAAGCT
Ab169_GEIH-2000	Ab169_GEIH-2000_1	MSMF01000039	96	797	893	TCATTTTGCTGTTGTT	GCTGGTTATTTTGTTGCTGTTGA,TACCGTGTTGCTGTTGATTACGGTTG
	Ab169_GEIH-2000_2	MSMF01000336	198	152	350	ACAAAAGAAAAAT	TACTCAAGAGGAATTGTTAGC,GACGATAATCAGTTAAAAAAAATTGA,ATTGAGAAGAAAAAGCAACTTGATGCAGCGGTC,TAGAAAACGGTGAAAAAAAATGGATGGTGCAAGTTGCTTTGGCACCTAATCAAA
	Ab169_GEIH-2000_3	MSMF01000431	120	2550	2670	AAGAATTAAACA	TCAAACAATTTACTTTAAATACGGGCTATCGTTTTGA,TGAGCTTCAAGATAATGATTTTAAACTAGCAAGAAATGCTAGTAATTC
	Ab169_GEIH-2000_4	MSMF01000608	860	275	1135	TGGTCGCGGCCG	CAGCCGTTATGATGACGACGAAGATGATGACCGAGGCCGTTCAAG,TGGCCGCAGTCGTTATGATGATGACGACGAAGATGA,CTCAGGCGGTCGTGGCCG,TGATGATGACGACGAAGATGA,CTCAGGTGGCCGAGGTCG,CCGTGATGACGACGATGAAGATGA,TTCAGGCGGTCGAGGTCG,TCGTGATGACGACGATGAAGATGA,TTCAGGTGGCCGAGGTCG,TTATGATGACGACGATGAAGATGA,TTCAGGTGGCCGAGGCCG,TCGTGATGACGACGATGAAGATGA,CTCAGGTGGCCGAGGTCG,TTATGATGACGACGATGAAGATGA,TTCAGGCGGTCGAGGTCG,TCGTGACGATGATGACGAAGATGA,TTCAGGTGGCC…
	Ab169_GEIH-2000_5	MSMF01000732	99	1938	2037	CACCAATTGCAACAGA	AGAGTTCCCTTTTGCAATCACGTCGG,CTGATCCCCAATTGCTTTCGTCTGAT
	Ab169_GEIH-2000_6	MSMF01000798	243	256	499	CCACCAGTTAAACCACCAA	GCAGATCAGTGACTACGCCAAGCGGACTGTCGCCACCTACG,GAAGGTCAGTGACTACACCAAGCGGACTGTCGCCGCCTACG,GTAAATCAGTTACTAAACCTAGTGGGCTATCT,TAGTTCCTGTTACTCCACCAATGATTTCAGTTACT
	Ab169_GEIH-2000_7	MSMF01000805	239	191	430	CAATTGGTGCTGCTTTAGGTGGTG	TCGCTGGTACTGCAATTGGTAAAAGCATGGGTGGTACATCTGGTGCAA,CTGGTGGTGCAGCAGTTGCAAGTGACCGTCGTCACCGTACAGAATCTG,GTGCAGGTTATACTGTTGGTAAAAGCATGGGTGGTACAAACGGTGGTT
	Ab169_GEIH-2000_8	MSMF01000918	101	7725	7826	ATGAAGATGTTT	GGGTTGATACAAGTCATA,ATATTGATACAAGTCATT,GGGTAGATACTAGCCACT
	Ab169_GEIH-2000_9	MSMF01000927	101	40	141	GTAAAAAATTTTTACTAG	TGTAGTTAAAATTTTTAACTAGAAGTG,TTTGGCCATAAATTTCAGGTA
	Ab169_GEIH-2000_10	MSMF01000935	191	312	503	TCACGACGTGGACGATCT	GAGTTGAACTCGCGACGCGGACGATCTTCACCACCGAAG,TCAAAACCACCTTCACGACGTGGACGGTCTGAGTTGAAC,TCACCACCGAAGCTACGACGTGGACGGTCTTCAAAACCACCT
Ab175_GEIH-2000	Ab175_GEIH-2000_1	MSMI01000031	131	106	237	AACAACAGCAAAACGA	CGCAATAATCAGCAGCAAC,CAACCGTAATCAACAGCAACACGGTA,TCAACAGCAACAAAATAACCAGC
	Ab175_GEIH-2000_2	MSMI01000153	79	8115	8194	TTTCCGACAGCAGA	ACCACTTTTGGTGTCGGAA,TTCGGTTTCGCTATCTGTT
	Ab175_GEIH-2000_3	MSMI01000197	128	760	888	AATTATTTTATT	ATATATTCTTTATAGATGAATACATTTTTTCTT,ATTTTTTATGAATATTAAAGCTA,TATAAAAAGACTTTTGCTTAAGTAG
	Ab175_GEIH-2000_4	MSMI01000312	129	595	724	ATAAAAAAAATAAAAAA	TATGGAGATTTAAAATGCTTAG,TTAATTAATCAGCTGGATA,AGAAAAGATTATAATCAATGG
	Ab175_GEIH-2000_5	MSMI01000330	101	527	628	AAACATCTTCAT	AGTGGCTAGTATCTACCC,AATGACTTGTATCAATAT,TATGACTTGTATCAACCC
	Ab175_GEIH-2000_6	MSMI01000667	239	7815	8054	CACCACCTAAAGCAGCACCAATTG	AACCACCGTTCGTACCACCCATGCTTTTACCAACAGTATAACCTGCAC,CAGATTCTGTACGGTGACGACGGTCACTTGCAACTGCTGCACCACCAG,TTGCGCCAGATGTACCACCCATGCTTTTACCAATTGCAGTACCAGCGA
	Ab175_GEIH-2000_7	MSMI01000682	86	2355	2441	AAATAGCCTAAGC	GTATATTCCAACCATTTTATTTATTC,AAAAATAAAATTAATCTTATGG
	Ab175_GEIH-2000_8	MSMI01000759	243	1066	1309	CCACCAGTTAAACCACCAA	GTAGATCAGTGACTACGCCAAGCGGACTGTCGCCGCCTACG,GAAGGTCAGTGACTACGCCAAGCGGACTGTCGCCGCCTACG,GTAAATCAGTTACTAATCCTAGTGGGCTATCT,TAGTTCCTGTTACTCCGCCAATGATTTCAGTTACT
	Ab175_GEIH-2000_9	MSMI01000814	99	1507	1606	TCAGTTGCGATTGGTG	ATCAGACGAAAGCAATTGGGGACCAG,CCGACGTGATTGCAAAAGGAAATTCA
	Ab175_GEIH-2000_10	MSMI01000872	115	6111	6226	GCATCTGAAGCTGCTGCTTCTGCTGC	TCAAGCTGTTGATGCTGCT,TGCCGCTTCTGCACCTGCC
Ab177_GEIH-2000	Ab177_GEIH-2000_1	MSME01000003	854	11577	12431	CGGCCGCGACCA	TCTGAACGGCCACGGCGGTCATCATCGTCGTCATCGTCATCACGACGGCTGCGACCA,CCTGAACGACCACGATCATCATCTTCATCGTCATCATCATAACGACTGCGGCCA,CCTGAACGACCGCGATCATCATCTTCATCGTCATCATCACGACGGCTGCGGCCA,CCTGAACGGCCACGTTCATCATCTTCATCGTCGTCATCATAACGACTGCGGCCA,CCTGAACGACCACGATCATCATCTTCGTCATCATCGTCACGACGGCTGCGGCCA,CCTGAACGGCCACGGTCATCATCTTCATCGTCGTCATCATAA,CGACCTCGGCCACCTGAG,TCATCTTCATCGTCGTCATCACGA,CGGCCTCGGCCACCTGAA,TCATCTTCATCGTCG…
	Ab177_GEIH-2000_2	MSME01000024	101	11734	11835	AAACATCTTCAT	AGTGGCTAGTATCTACCC,AATGACTTGTATCAATAT,TATGACTTGTATCAACCC
	Ab177_GEIH-2000_3	MSME01000147	131	780	911	AACAACAGCAAAACGA	CGCAATAATCAGCAGCAAC,CAACCGTAATCAACAGCAACACGGTA,TCAACAGCAACAAAATAACCAGC
	Ab177_GEIH-2000_4	MSME01000256	191	12208	12399	TCACGACGTGGACGATCT	GAGTTGAACTCGCGACGCGGACGATCTTCACCACCGAAG,TCAAAACCACCTTCACGACGTGGACGGTCTGAGTTGAAC,TCACCACCGAAGCTACGACGTGGACGGTCTTCAAAACCACCT
	Ab177_GEIH-2000_5	MSME01000274	239	8797	9036	CACCACCTAAAGCAGCACCAATTG	AACCACCGTTTGTACCACCCATGCTTTTACCAACAGTATAACCTGCAC,CAGATTCTGTACGGTGACGACGGTCACTTGCAACTGCTGCACCACCAG,TTGCACCAGATGTACCACCCATGCTTTTACCAATTGCAGTACCAGCGA
	Ab177_GEIH-2000_6	MSME01000299	267	384	651	TCGGCGGCTTAACTGGTGGTGT	AGGCGGCGACAGTCCGCTTGGTGTAG,AACTGGTAGCGTAGGTGGCGACAGTCCGCTTGGCGTAGTCACTGATCTGC,TACTGGCGGTACAGACAACCCTATCGGTATCGTAACGGATATCG,TACTGGTGAAGGCAGTTTAGATGTTATTTCTAATTTGC
	Ab177_GEIH-2000_7	MSME01000459	198	215	413	ACAAAAGAAAAAT	TACTCAAGAGGAATTGTTAGC,GACGATAATCAGTTAAAAAAAATTGA,ATTGAGAAGAAAAAGCAACTTGATGCAGCGGTC,TAGAAAACGGTGAAAAAAAATGGATGGTGCAAGTTGCTTTGGCACCTAATCAAA
	Ab177_GEIH-2000_8	MSME01000466	160	128	288	ATTTTGAATTTAAAA	ATGAAATAAGTTGTTTTGAGGC,TAAGTTATCCCCAATACTTAA,CTTGTGCTTTAGCTTGCGTTT,AGATGCATATTGTCTGAGTGAT
	Ab177_GEIH-2000_9	MSME01000476	99	1407	1506	TCTGTTGCAATTGGTG	ATCAGACGAAAGCAATTGGGGATCAG,CCGACGTGATTGCAAAAGGGAACTCT
Ab183_GEIH-2000	Ab183_GEIH-2000_1	MSMJ01000141	191	9611	9802	TCACGACGTGGACGATCT	GAGTTGAACTCGCGACGCGGACGATCTTCACCACCGAAG,TCAAAACCACCTTCACGACGTGGACGGTCTGAGTTGAAC,TCACCACCGAAGCTACGACGTGGACGGTCTTCAAAACCACCT
	Ab183_GEIH-2000_2	MSMJ01000152	101	771	872	CTAGTAAAAATTTTTTAC	TACCTGAAATTTATGGCCAAA,CACTTCTAGTTAAAAATTTTAACTACA
	Ab183_GEIH-2000_3	MSMJ01000316	101	7157	7258	ATGAAGATGTTT	GGGTTGATACAAGTCATA,ATATTGATACAAGTCATT,GGGTAGATACTAGCCACT
	Ab183_GEIH-2000_4	MSMJ01000376	239	2199	2438	CACCACCTAAAGCAGCACCAATTG	AACCACCGTTTGTACCACCCATGCTTTTACCAACAGTATAACCTGCAC,CAGATTCTGTACGGTGACGACGGTCACTTGCAACTGCTGCACCACCAG,TTGCACCAGATGTACCACCCATGCTTTTACCAATTGCAGTACCAGCGA
	Ab183_GEIH-2000_5	MSMJ01000380	198	78	276	ACAAAAGAAAAAT	TACTCAAGAGGAATTGTTAGC,GACGATAATCAGTTAAAAAAAATTGA,ATTGAGAAGAAAAAGCAACTTGATGCAGCGGTC,TAGAAAACGGTGAAAAAAAATGGATGGTGCAAGTTGCTTTGGCACCTAATCAAA
	Ab183_GEIH-2000_6	MSMJ01000426	854	1141	1995	CGGCCGCGACCA	TCTGAACGGCCACGGCGGTCATCATCGTCGTCATCGTCATCACGACGGCTGCGACCA,CCTGAACGACCACGATCATCATCTTCATCGTCATCATCATAACGACTGCGGCCA,CCTGAACGACCGCGATCATCATCTTCATCGTCATCATCACGACGGCTGCGGCCA,CCTGAACGGCCACGTTCATCATCTTCATCGTCGTCATCATAACGACTGCGGCCA,CCTGAACGACCACGATCATCATCTTCGTCATCATCGTCACGACGGCTGCGGCCA,CCTGAACGGCCACGGTCATCATCTTCATCGTCGTCATCATAA,CGACCTCGGCCACCTGAG,TCATCTTCATCGTCGTCATCACGA,CGGCCTCGGCCACCTGAA,TCATCTTCATCGTCG…
	Ab183_GEIH-2000_7	MSMJ01000520	267	384	651	TCGGCGGCTTAACTGGTGGTGT	AGGCGGCGACAGTCCGCTTGGTGTAG,AACTGGTAGCGTAGGTGGCGACAGTCCGCTTGGCGTAGTCACTGATCTGC,TACTGGCGGTACAGACAACCCTATCGGTATCGTAACGGATATCG,TACTGGTGAAGGCAGTTTAGATGTTATTTCTAATTTGC
	Ab183_GEIH-2000_8	MSMJ01000527	149	682	831	ACCACCAAAGCCACCTTG	ACCACCGAAGCCACCTTG,ACCACCGAAGCCACCTTGACCACCGAAGCCGCCTTG,ACCACCGAAGCCAGCACCTTGAGC
	Ab183_GEIH-2000_9	MSMJ01000562	99	1440	1539	TCTGTTGCAATTGGTG	ATCAGACGAAAGCAATTGGGGATCAG,CCGACGTGATTGCAAAAGGGAACTCT
	Ab183_GEIH-2000_10	MSMJ01000620	96	1077	1173	TCATTTTGCTGTTGTT	GCTGGTTATTTTGTTGCTGTTGA,TACCGTGTTGCTGTTGATTACGGTTG
Ab192_GEIH-2000	Ab192_GEIH-2000_1	MSMH01000011	253	32538	32791	GAAGATCGTCCACGTCG	TAGCTTCGATGATAAGCCTCGTGGTGAGCGTCCTGCTTTCGGTGGC,CGAGTTCAACTCAGATCGTCCACGTCGTGAAGGTGGTTTT,TAGCTTCGGTGGTGAAGATCGTCCACGTCGCGAGTTCAAC,TGAAGGTGGTTTTGAAGACCGTCCAAAACGTAGCTTCGGTGGT
	Ab192_GEIH-2000_2	MSMH01000015	239	8443	8682	CACCACCTAAAGCAGCACCAATTG	AACCACCGTTTGTACCACCCATGCTTTTACCAACAGTATAACCTGCAC,CAGATTCTGTACGGTGACGACGGTCACTTGCAACTGCTGCACCACCAG,TTGCACCAGATGTACCACCCATGCTTTTACCAATTGCAGTACCAGCGA
	Ab192_GEIH-2000_3	MSMH01000030	101	11852	11953	AAACATCTTCAT	AGTGGCTAGTATCTACCC,AATGACTTGTATCAATAT,TATGACTTGTATCAACCC
	Ab192_GEIH-2000_4	MSMH01000185	267	384	651	TCGGCGGCTTAACTGGTGGTGT	AGGCGGCGACAGTCCGCTTGGTGTAG,AACTGGTAGCGTAGGTGGCGACAGTCCGCTTGGCGTAGTCACTGATCTGC,TACTGGCGGTACAGACAACCCTATCGGTATCGTAACGGATATCG,TACTGGTGAAGGCAGTTTAGATGTTATTTCTAATTTGC
	Ab192_GEIH-2000_5	MSMH01000263	96	1139	1235	TCATTTTGCTGTTGTT	GCTGGTTATTTTGTTGCTGTTGA,TACCGTGTTGCTGTTGATTACGGTTG
	Ab192_GEIH-2000_6	MSMH01000273	157	0	157	TTGAATTTAAAA	ATGAAATAAGTTGTTTTGAGGCTTT,TAAGTTATCCCCAATACTTAAAGA,CTTGTGCTTTAGCTTGCGTTTATT,AGATGCATATTGTCTGAGTGATATT
	Ab192_GEIH-2000_7	MSMH01000380	99	1938	2037	CACCAATTGCAACAGA	AGAGTTCCCTTTTGCAATCACGTCGG,CTGATCCCCAATTGCTTTCGTCTGAT
	Ab192_GEIH-2000_8	MSMH01000395	198	21634	21832	ACAAAAGAAAAAT	TACTCAAGAGGAATTGTTAGC,GACGATAATCAGTTAAAAAAAATTGA,ATTGAGAAGAAAAAGCAACTTGATGCAGCGGTC,TAGAAAACGGTGAAAAAAAATGGATGGTGCAAGTTGCTTTGGCACCTAATCAAA
	Ab192_GEIH-2000_9	MSMH01000507	854	15565	16419	CGGCCGCGACCA	TCTGAACGGCCACGGCGGTCATCATCGTCGTCATCGTCATCACGACGGCTGCGACCA,CCTGAACGACCACGATCATCATCTTCATCGTCATCATCATAACGACTGCGGCCA,CCTGAACGACCGCGATCATCATCTTCATCGTCATCATCACGACGGCTGCGGCCA,CCTGAACGGCCACGTTCATCATCTTCATCGTCGTCATCATAACGACTGCGGCCA,CCTGAACGACCACGATCATCATCTTCGTCATCATCGTCACGACGGCTGCGGCCA,CCTGAACGGCCACGGTCATCATCTTCATCGTCGTCATCATAA,CGACCTCGGCCACCTGAG,TCATCTTCATCGTCGTCATCACGA,CGGCCTCGGCCACCTGAA,TCATCTTCATCGTCG…
	180
