# Supplementary material for: Genomic Analysis of Molecular Bacterial Mechanisms of Resistance to Phage Infection
Source: Front Microbiol. 2022 Feb 17;12:784949. doi: 10.3389/fmicb.2021.784949 (PMC8891609; doi:10.3389/fmicb.2021.784949)
Supplement: Supplementary Table 5 — Cas-related proteins identified with HMM against a prebuilt database with known Cas proteins and proteins with functions related with Cas proteins (.xls file). [file Table_5.XLS]

## Sheet: Acc_numbers
Strain	GenBank_acc_contig	GenBank_acc	Start	Stop	PADS_name	PADS_acc	Bitscore	e-value
Ab33_GEIH-2010	MSMK01000001.1	OLV83975.1	0	1605	ZORYA,ZorD	OWX61120.1	1605	0
	MSMK01000001.1	OLV83995.1	0	855	BREX,BrxP	ODA52166.1	855	0					Supp material table 3. Putative Cas proteins found in 18 genomes of A. baumannii clinical strains through an HMM search against a database built from known Cas proteins and with domains related to Cas proteins.
	MSMK01000004.1	OLV83907.1	0	1614	BREX,BrxP	OWW87137.1	1614	0
	MSMK01000004.1	OLV83908.1	6	915	DND,DndB	OWX63603.1	909	0
	MSMK01000007.1	OLV83859.1	2163	2194	DISARM,DrmC	OWX63149.1	31	6.55e-05
	MSMK01000008.1	OLV83844.1	0	837	TA,AT	OWX62662.1	837	0
	MSMK01000011.1	OLV83817.1	0	1413	ABI,pifA	OWW88654.1	1413	0
	MSMK01000014.1	OLV83775.1	452	520	RM,restriction	PDJLGEOF_03402	64	5.7e-24
	MSMK01000022.1	OLV83588.1	141	170	LAMASSU,LmuB	OKZ77679.1	29	0.000369096
	MSMK01000024.1	OLV83549.1	1284	1758	SEPTU,PtuA	EEMIDOLL_02015	450	0
	MSMK01000034.1	OLV83359.1	0	351	ABI,pifA	OHC23679.1	174	1.18e-84
	MSMK01000037.1	OLV83317.1	0	1083	LAMASSU,LmuB	OWX68409.1	1083	0
	MSMK01000039.1	OLV83277.1	0	29	THOERIS,ThsA	ENU62565.1	29	0.000180673
	MSMK01000044.1	OLV83179.1	0	636	ZORYA,ZorA	OWW87462.1	636	0
	MSMK01000045.1	OLV83149.1	0	1668	LAMASSU,LmuB	OWX68779.1	1668	0
	MSMK01000046.1	OLV83124.1	0	1635	RM,methyltransferase	OWX66637.1	1635	0
	MSMK01000047.1	OLV83111.1	0	756	SEPTU,PtuA	ODA53088.1	756	0
	MSMK01000049.1	OLV83046.1	0	3450	LAMASSU,LmuB	OWX64536.1	3450	0
	MSMK01000049.1	OLV83047.1	0	479	LAMASSU,LmuB	DNHALINF_01482	89	7.73e-38
	MSMK01000057.1	OLV82894.1	0	699	ZORYA,ZorA	OWX66324.1	699	0
	MSMK01000057.1	OLV82898.1	0	564	ZORYA,ZorB	OWX66328.1	564	0
	MSMK01000064.1	OLV82669.1	0	642	RM,R_subunit	OWW88389.1	642	0
	MSMK01000069.1	OLV82556.1	0	957	RM,restriction	OWW87189.1	957	0
	MSMK01000072.1		0	1351	ABI,pifA	OWW83701.1	1351	0
	MSMK01000081.1	OLV82363.1	546	825	TA,AT	CBLIAAMD_00109	207	2.97e-103
	MSMK01000082.1	OLV82356.1	0	1980	GABIJA,GajB	OWX66984.1	1980	0
	MSMK01000084.1	OLV82334.1	0	312	TA,AT	OWW85323.1	312	4.51e-162
	MSMK01000089.1	OLV82233.1	0	1548	DND,DndH	ODA52541.1	1548	0
	MSMK01000089.1	OLV82242.1	0	2046	HACHIMAN,HamB	OWW83502.1	2046	0
	MSMK01000089.1	OLV82252.1	0	1848	HACHIMAN,HamB	OWW83492.1	1848	0
	MSMK01000094.1		3287	3336	BREX,PglW	ENU95227.1	41	2.35e-10
	MSMK01000095.1	OLV82113.1	0	207	TA,AT	OWW84831.1	207	6.63e-104
	MSMK01000100.1	OLV82041.1	0	1293	RM,methyltransferase	OWX68376.1	1293	0
	MSMK01000105.1	OLV81901.1	0	360	TA,T	PCN85662.1	360	0
	MSMK01000105.1	OLV81902.1	0	300	TA,AT	OTT93021.1	300	2.03e-155
	MSMK01000110.1	OLV81777.1	0	1152	HACHIMAN,HamB	OWX62164.1	1152	0
	MSMK01000117.1	OLV81609.1	5	35	RM,restriction	AFI93898.1	30	8.5e-05
	MSMK01000120.1	OLV81567.1	0	468	TA,T	OWX62986.1	468	0
	MSMK01000121.1	OLV81522.1	0	1716	ZORYA,ZorD	ODA51339.1	1716	0
	MSMK01000129.1	OLV81367.1	0	3858	HACHIMAN,HamB	OWX60186.1	3858	0
	MSMK01000134.1	OLV81287.1	0	549	TA,AT	OWW87726.1	549	0
	MSMK01000135.1	OLV81271.1	0	792	BREX,PglXI	OWX69441.1	792	0
	MSMK01000143.1	OLV81157.1	0	87	BREX,PglW	ENU95227.1	84	5.25e-36
	MSMK01000146.1	OLV81113.1	0	879	ZORYA,ZorA	OWX69920.1	879	0
	MSMK01000147.1		0	69	RM,methyltransferase	NLIGIGKM_02615	69	8.68e-27
	MSMK01000149.1	OLV81032.1	0	480	ZORYA,ZorB	OWW84197.1	480	0
	MSMK01000149.1	OLV81034.1	0	1626	DISARM,DrmC	OWX67771.1	1626	0
	MSMK01000149.1	OLV81048.1	0	81	RM,methyltransferase	ACC58519.1	81	3.33e-33
	MSMK01000161.1	OLV80846.1	0	409	ZORYA,ZorD	OWX61120.1	409	0
	MSMK01000171.1	OLV80720.1	1218	1479	DND,DndH	OFZ54433.1	67	6.67e-25
	MSMK01000174.1	OLV80693.1	0	1560	DISARM,DrmC	OWW88377.1	1560	0
	MSMK01000175.1	OLV80685.1	357	876	RM,S_subunit	KRG59763.1	519	0
	MSMK01000175.1		68	204	RM,S_subunit	OYG83133.1	136	1.92e-64
	MSMK01000175.1	OLV80686.1	808	837	WADJET,JetD	DLHOBDAB_04937	29	0.000268677
	MSMK01000175.1	OLV80688.1	12	804	RM,restriction	BMAHHKEN_02270	792	0
	MSMK01000182.1	OLV80611.1	0	549	TA,AT	OWX63623.1	549	0
	MSMK01000183.1	OLV80584.1	557	606	RM,methyltransferase	PEHABNMJ_02727	43	3.16e-12
	MSMK01000184.1	OLV80576.1	805	842	ZORYA,ZorD	KCY13874.1	37	9.65e-09
	MSMK01000191.1	OLV80454.1	0	309	TA,T	EXT51677.1	191	1.18e-94
	MSMK01000197.1	OLV80352.1	0	237	TA,AT	OWW83426.1	237	1.63e-120
	MSMK01000203.1		261	327	TA,AT	JOCLNIOB_01776	63	1.25e-23
	MSMK01000203.1	OLV80288.1	631	903	BREX,BrxB	ENW85053.1	230	5.35e-116
	MSMK01000204.1	OLV80282.1	0	321	TA,T	EIOLJIAD_02912	321	4.63e-167
	MSMK01000220.1	OLV79939.1	0	138	RM,methyltransferase	KRI68473.1	135	4.72e-63
	MSMK01000220.1	OLV79946.1	0	1218	RM,methyltransferase	PHGMNBOH_00981	564	0
	MSMK01000220.1	OLV79954.1	0	3462	HACHIMAN,HamB	OWW88074.1	3462	0
	MSMK01000222.1	OLV79900.1	0	924	TA,T	ONN56040.1	705	0
	MSMK01000223.1	OLV79882.1	0	1041	RM,R_subunit	OWX66534.1	1041	0
	MSMK01000223.1	OLV79888.1	0	735	DND,DndB	OWX69790.1	735	0
	MSMK01000259.1	OLV79230.1	0	546	TA,T	OWX61762.1	546	0
	MSMK01000259.1	OLV79231.1	0	594	TA,AT	POV73456.1	594	0
	MSMK01000262.1	OLV79147.1	0	180	TA,AT	KCW35359.1	141	2.77e-67
	MSMK01000270.1	OLV79037.1	532	716	TA,AT	ELW77078.1	115	3.57e-52
	MSMK01000272.1	OLV78976.1	0	1016	RM,methyltransferase	KKX41765.1	875	0
	MSMK01000274.1	OLV78945.1	1242	1584	SEPTU,PtuA	EXA83772.1	330	2.45e-171
	MSMK01000279.1	OLV78900.1	553	592	RM,restriction	EXS86239.1	39	9.72e-10
	MSMK01000279.1	OLV78901.1	719	758	RM,restriction	AHJ92663.1	39	9.75e-10
	MSMK01000288.1	OLV78784.1	980	1574	BREX,BrxL	MBV34488.1	144	9.42e-68
	MSMK01000288.1	OLV78794.1	0	307	RM,methyltransferase	EXT49277.1	223	2.49e-112
	MSMK01000292.1	OLV78705.1	762	804	TA,T	EAHIALOA_02756	39	7.11e-10
	MSMK01000292.1	OLV78706.1	0	1191	TA,T	DHFKPDHN_02883	780	0
	MSMK01000297.1	OLV78609.1	0	603	RM,methyltransferase	OWW87348.1	603	0
	MSMK01000297.1	OLV78610.1	0	615	SEPTU,PtuA	ODA53088.1	615	0
	MSMK01000300.1	OLV78575.1	0	1081	ABI,abiLi	OCR46006.1	1036	0
	MSMK01000305.1	OLV78480.1	0	516	TA,T	EIOLJIAD_02199	516	0
	MSMK01000306.1	OLV78445.1	0	1569	BREX,BrxP	OFD16599.1	1569	0
	MSMK01000315.1	OLV78319.1	0	654	ZORYA,ZorB	OWX60861.1	654	0
	MSMK01000315.1	OLV78320.1	0	2040	GABIJA,GajB	OWX60860.1	2040	0
	MSMK01000315.1	OLV78334.1	0	3597	WADJET,JetC	OWW88941.1	3597	0
	MSMK01000315.1	OLV78345.1	0	1014	RM,S_subunit	OWX64639.1	1014	0
	MSMK01000319.1	OLV78181.1	0	1953	LAMASSU,LmuB	ODA51392.1	1953	0
	MSMK01000325.1		0	261	GABIJA,GajB	CGPGMHKG_04008	261	8.29e-134
	MSMK01000328.1	OLV78050.1	15	83	TA,T	PHM79609.1	65	4.45e-24
	MSMK01000328.1	OLV78052.1	0	231	TA,AT	CDEJPOFC_00143	219	3.35e-110
	MSMK01000328.1	OLV78053.1	0	537	TA,T	APCMBAOF_01100	519	0
	MSMK01000330.1	OLV78027.1	0	768	ZORYA,ZorB	OWX61007.1	768	0
	MSMK01000334.1	OLV77935.1	0	432	TA,AT	OWX66858.1	432	0
	MSMK01000338.1	OLV77882.1	0	945	BREX,BrxP	OWX68199.1	945	0
	MSMK01000338.1	OLV77884.1	0	843	DND,DndB	OWX68201.1	843	0
	MSMK01000339.1	OLV77853.1	0	237	RM,methyltransferase	OWW87348.1	237	1.63e-120
	MSMK01000350.1	OLV77654.1	417	474	RM,R_subunit	PCN59231.1	51	8.7e-17
	MSMK01000358.1	OLV77565.1	0	1038	RM,M_subunit	OWX63910.1	1038	0
	MSMK01000362.1	OLV77485.1	0	1360	HACHIMAN,HamB	OWW88335.1	1357	0
	MSMK01000373.1	OLV77360.1	80	141	RM,R_subunit	PCN59231.1	52	6.12e-18
	MSMK01000376.1		353	392	BREX,PglW	ENU95227.1	36	1.55e-08
	MSMK01000376.1		2	114	BREX,PglW	ENU95227.1	103	2.07e-46
	MSMK01000377.1		353	392	BREX,PglW	ENU95227.1	36	1.55e-08
	MSMK01000377.1		2	114	BREX,PglW	ENU95227.1	103	2.07e-46
	MSMK01000378.1		353	392	BREX,PglW	ENU95227.1	36	1.55e-08
	MSMK01000380.1		353	392	BREX,PglW	ENU95227.1	36	1.55e-08
	MSMK01000381.1	OLV77209.1	0	47	CRISPR-CAS,Csy1	EPR88436.1	38	9.64e-10
	MSMK01000381.1	OLV77210.1	30	227	RM,methyltransferase	KWV90088.1	74	5.02e-29
	MSMK01000382.1	OLV77182.1	0	391	TA,T	KPGFMCEE_01132	363	0
	MSMK01000384.1	OLV77149.1	12	458	TA,T	LMFLBCAC_00085	171	2.78e-83
	MSMK01000385.1	OLV77138.1	0	62	RM,methyltransferase	CDH39656.1	62	6.59e-23
	MSMK01000387.1		0	111	BREX,PglW	ENU95227.1	102	7.19e-46
	MSMK01000387.1		353	392	BREX,PglW	ENU95227.1	36	1.55e-08
	MSMK01000390.1	OLV77072.1	0	933	ABI,pifA	OWW83701.1	933	0
	MSMK01000391.1	OLV77067.1	0	245	RM,restriction	PCN85848.1	245	6.05e-125
	MSMK01000395.1		353	392	BREX,PglW	ENU95227.1	36	1.55e-08
	MSMK01000399.1	OLV76969.1	0	40	RM,methyltransferase	OCA08019.1	40	2.4e-10
	MSMK01000407.1	OLV76842.1	32	61	RM,restriction	AFI93898.1	29	0.000280677
	MSMK01000407.1	OLV76853.1	0	621	ZORYA,ZorA	OWX66993.1	621	0
	MSMK01000411.1	OLV76784.1	0	780	ZORYA,ZorB	OWX69736.1	780	0
	MSMK01000414.1		353	392	BREX,PglW	ENU95227.1	36	1.55e-08
	MSMK01000417.1	OLV76592.1	0	1464	DISARM,DrmC	OWX60007.1	1464	0
	MSMK01000417.1	OLV76621.1	0	2724	ZORYA,ZorD	OWX68911.1	2724	0
	MSMK01000417.1	OLV76640.1	0	1071	ZORYA,ZorB	POV76398.1	1071	0
	MSMK01000417.1	OLV76641.1	112	180	ZORYA,ZorB	EIOLJIAD_02961	68	1.05e-26
	MSMK01000417.1	OLV76657.1	0	450	TA,T	OWX60114.1	450	0
	MSMK01000417.1	OLV76658.1	0	317	TA,AT	OWW83383.1	317	7.63e-165
	MSMK01000421.1	OLV76515.1	0	483	RM,methyltransferase	CPHMPPEL_03112	468	0
	MSMK01000424.1	OLV76482.1	0	63	RM,restriction	HBMANCPL_03952	63	1.97e-24
	MSMK01000424.1	OLV76476.1	32	156	RM,restriction	OYE54872.1	79	9.79e-33
	MSMK01000424.1	OLV76480.1	0	528	RM,restriction	PCN85848.1	528	0
	MSMK01000425.1	OLV76469.1	0	816	TA,T	OCY32775.1	487	0
	MSMK01000427.1	OLV76414.1	0	2838	ZORYA,ZorD	OWX68310.1	2838	0
	MSMK01000428.1	OLV76392.1	1	165	RM,restriction	EYS18473.1	155	4.11e-75
	MSMK01000431.1	OLV76311.1	2844	4031	RM,methyltransferase	POV72999.1	450	0
	MSMK01000431.1	OLV76319.1	0	405	TA,AT	ODA52199.1	405	0
	MSMK01000431.1	OLV76320.1	0	183	TA,T	ODA52198.1	183	1.27e-90
	MSMK01000431.1	OLV76341.1	0	771	RM,methyltransferase	OTS30462.1	771	0
	MSMK01000431.1	OLV76348.1	162	399	RM,methyltransferase	BDKBJDGF_02597	213	6.39e-107
	MSMK01000431.1	OLV76349.1	0	867	BREX,BrxP	ODA52169.1	867	0
	MSMK01000444.1	OLV75990.1	0	1416	ZORYA,ZorB	ODA50707.1	1416	0
	MSMK01000445.1	OLV75975.1	0	97	RM,restriction	HBMANCPL_03952	97	4.49e-43
	MSMK01000445.1	OLV75976.1	86	501	RM,restriction	EJH67317.1	415	0
	MSMK01000446.1	OLV75967.1	0	77	RM,restriction	OLY66431.1	77	8.38e-32
	MSMK01000446.1	OLV75968.1	0	245	RM,restriction	PCN85848.1	245	6.05e-125
	MSMK01000449.1	OLV75926.1	84	243	RM,methyltransferase	OVN58933.1	153	8.68e-74
	MSMK01000451.1	OLV75850.1	0	1887	RM,methyltransferase	OWX61984.1	1887	0
	MSMK01000451.1		0	111	BREX,PglW	ENU95227.1	102	7.19e-46
	MSMK01000452.1		353	392	BREX,PglW	ENU95227.1	36	1.55e-08
	MSMK01000456.1	OLV75806.1	0	253	RM,methyltransferase	KPGFMCEE_01981	181	2.43e-89
	MSMK01000463.1	OLV75714.1	1826	1862	RM,restriction	KRL91579.1	33	5.97e-06
	MSMK01000463.1	OLV75547.1	0	309	TA,AT	OWX66003.1	309	2.08e-160
	MSMK01000464.1	OLV75548.1	0	444	TA,T	OWX66002.1	444	0
	MSMK01000464.1	OLV75496.1	0	561	RM,restriction	OAAAOPMI_00170	561	0
	MSMK01000474.1	OLV75495.1	0	96	TA,AT	AGH51629.1	96	1.29e-42
	MSMK01000477.1	OLV75350.1	110	158	RM,restriction	KRI09078.1	48	1.31e-14
	MSMK01000477.1	OLV75296.1	0	1503	GABIJA,GajB	OWX67333.1	1503	0
	MSMK01000477.1	OLV75306.1	0	3699	GABIJA,GajB	OWX67352.1	3699	0
	MSMK01000477.1	OLV75307.1	0	1752	GABIJA,GajB	OWX69314.1	1752	0
	MSMK01000480.1	OLV75317.1	0	840	HACHIMAN,HamB	OWX67572.1	840	0
	MSMK01000481.1	OLV75250.1	1123	1293	RM,methyltransferase	EXB07238.1	146	3.83e-69
		OLV75239.1	0	178	RM,methyltransferase	OCA08019.1	178	5.31e-87
Ab49_GEIH-2010	MSMM01000012.1	OLV89925.1	0	2022	ZORYA,ZorD	OWX61120.1	2022	0
	MSMM01000015.1	OLV89901.1	0	621	ZORYA,ZorA	OWX66993.1	621	0
	MSMM01000019.1	OLV89880.1	112	180	ZORYA,ZorB	EIOLJIAD_02961	68	1.05e-26
	MSMM01000019.1	OLV89881.1	0	1071	ZORYA,ZorB	POV76398.1	1071	0
	MSMM01000022.1	OLV89856.1	0	1635	RM,methyltransferase	OWX66637.1	1635	0
	MSMM01000023.1	OLV89841.1	0	3462	HACHIMAN,HamB	OWW88074.1	3459	0
	MSMM01000026.1	OLV89814.1	0	642	RM,R_subunit	OWW88389.1	642	0
	MSMM01000033.1	OLV89722.1	1798	1826	RM,restriction	AFI93898.1	28	0.00216499
	MSMM01000034.1	OLV89715.1	532	716	TA,AT	ELW77078.1	115	3.57e-52
	MSMM01000035.1	OLV89712.1	0	837	TA,AT	OWX62662.1	837	0
	MSMM01000036.1	OLV89701.1	0	843	DND,DndB	OWX68201.1	843	0
	MSMM01000036.1	OLV89703.1	0	945	BREX,BrxP	OWX68199.1	945	0
	MSMM01000036.1	OLV89709.1	0	180	TA,AT	KCW35359.1	141	2.77e-67
	MSMM01000046.1	OLV89579.1	0	1293	RM,methyltransferase	OWX68376.1	1293	0
	MSMM01000048.1	OLV89529.1	0	138	RM,methyltransferase	KRI68473.1	135	4.72e-63
	MSMM01000050.1	OLV89514.1	0	288	TA,T	OWX60052.1	288	9.07e-149
	MSMM01000050.1	OLV89515.1	0	315	TA,AT	OWX60053.1	315	9.81e-164
	MSMM01000057.1	OLV89436.1	30	227	RM,methyltransferase	KWV90088.1	74	5.02e-29
	MSMM01000060.1	OLV89402.1	0	1041	RM,R_subunit	OWX66534.1	1041	0
	MSMM01000060.1	OLV89408.1	0	735	DND,DndB	OWX69790.1	735	0
	MSMM01000064.1	OLV89366.1	0	432	TA,AT	OWX66858.1	432	0
	MSMM01000067.1	OLV89341.1	0	312	TA,AT	OWW85323.1	312	4.51e-162
	MSMM01000071.1	OLV89310.1	0	1626	DISARM,DrmC	OWX67771.1	1626	0
	MSMM01000071.1	OLV89312.1	0	480	ZORYA,ZorB	OWW84197.1	480	0
	MSMM01000072.1	OLV89301.1	0	516	TA,T	EIOLJIAD_02199	516	0
	MSMM01000076.1	OLV89255.1	15	620	LAMASSU,LmuB	DNHALINF_01482	116	9.61e-53
	MSMM01000076.1	OLV89256.1	0	3450	LAMASSU,LmuB	OWX64536.1	3450	0
	MSMM01000079.1	OLV89214.1	0	1548	DND,DndH	OWW83511.1	1548	0
	MSMM01000079.1	OLV89223.1	0	2046	HACHIMAN,HamB	OWW83502.1	2046	0
	MSMM01000085.1	OLV89085.1	0	290	ZORYA,ZorA	POV78290.1	290	7.06e-150
	MSMM01000103.1	OLV88922.1	0	806	ABI,pifA	OWW88654.1	806	0
	MSMM01000105.1	OLV88908.1	0	1560	DISARM,DrmC	OWW88377.1	1560	0
	MSMM01000125.1	OLV88720.1	0	484	RM,restriction	OWW87189.1	484	0
	MSMM01000131.1	OLV88660.1	0	3858	HACHIMAN,HamB	OWX60186.1	3858	0
	MSMM01000137.1	OLV88598.1	0	1152	HACHIMAN,HamB	OWX62164.1	1152	0
	MSMM01000139.1	OLV88566.1	0	303	ZORYA,ZorA	EIOLJIAD_02148	303	4.4e-157
	MSMM01000153.1	OLV88337.1	0	1668	LAMASSU,LmuB	OWX68779.1	1668	0
	MSMM01000154.1	OLV88301.1	0	699	ZORYA,ZorA	OWX66324.1	699	0
	MSMM01000154.1	OLV88305.1	0	564	ZORYA,ZorB	OWX66328.1	564	0
	MSMM01000157.1	OLV88247.1	0	654	ZORYA,ZorB	OWX60861.1	654	0
	MSMM01000157.1	OLV88248.1	0	2034	GABIJA,GajB	OWX60860.1	2034	0
	MSMM01000158.1	OLV88231.1	0	462	RM,restriction	OWW87189.1	462	0
	MSMM01000159.1	OLV88225.1	0	768	ZORYA,ZorB	OWX61007.1	768	0
	MSMM01000174.1	OLV87997.1	0	855	BREX,BrxP	ODA52166.1	855	0
	MSMM01000176.1	OLV87965.1	0	2724	ZORYA,ZorD	OWX68911.1	2724	0
	MSMM01000179.1	OLV87904.1	0	1191	TA,T	DHFKPDHN_02883	780	0
	MSMM01000179.1	OLV87905.1	762	804	TA,T	EAHIALOA_02756	39	7.11e-10
	MSMM01000184.1	OLV87854.1	1284	1758	SEPTU,PtuA	EEMIDOLL_02015	453	0
	MSMM01000199.1	OLV87687.1	0	1083	LAMASSU,LmuB	OWX68409.1	1083	0
	MSMM01000206.1	OLV87621.1	0	1569	BREX,BrxP	OWX66223.1	1569	0
	MSMM01000219.1	OLV87492.1	0	288	SEPTU,PtuA	ODA53088.1	288	9.07e-149
	MSMM01000219.1	OLV87493.1	0	706	RM,methyltransferase	OWW87348.1	706	0
	MSMM01000221.1	OLV87466.1	0	307	RM,methyltransferase	EXT49277.1	223	2.49e-112
	MSMM01000240.1	OLV87308.1	0	879	ZORYA,ZorA	OWX69920.1	879	0
	MSMM01000241.1	OLV87300.1	357	876	RM,S_subunit	KRG59763.1	519	0
	MSMM01000241.1		68	204	RM,S_subunit	OYG83133.1	136	1.92e-64
	MSMM01000241.1	OLV87301.1	808	837	WADJET,JetD	DLHOBDAB_04937	29	0.000268677
	MSMM01000241.1	OLV87302.1	12	804	RM,restriction	BMAHHKEN_02270	792	0
	MSMM01000245.1	OLV87262.1	0	1464	DISARM,DrmC	OWX60007.1	1464	0
	MSMM01000252.1	OLV87180.1	0	309	TA,T	EXT51677.1	191	1.18e-94
	MSMM01000265.1	OLV87085.1	980	1574	BREX,BrxL	MBV34488.1	144	9.23e-68
	MSMM01000271.1	OLV86973.1	0	549	TA,AT	OWX63623.1	549	0
	MSMM01000276.1	OLV86934.1	15	83	TA,T	PHM79609.1	65	4.45e-24
	MSMM01000289.1	OLV86831.1	0	273	ABI,pifA	OWW88654.1	273	1.86e-140
	MSMM01000308.1	OLV86653.1	1242	1584	SEPTU,PtuA	EXA83772.1	330	2.45e-171
	MSMM01000315.1	OLV86524.1	0	1398	ZORYA,ZorD	OIEGMEEA_01837	1290	0
	MSMM01000318.1	OLV86487.1	0	1038	RM,M_subunit	OWX63910.1	1038	0
	MSMM01000323.1	OLV86425.1	6	915	DND,DndB	OWX63603.1	909	0
	MSMM01000323.1	OLV86426.1	0	1614	BREX,BrxP	OWW87137.1	1614	0
	MSMM01000329.1	OLV86388.1	0	774	ZORYA,ZorD	EYS23007.1	774	0
	MSMM01000336.1	OLV86357.1	0	450	TA,T	OWX60114.1	450	0
	MSMM01000336.1	OLV86358.1	0	309	TA,AT	OWW83383.1	309	2.08e-160
	MSMM01000342.1	OLV86293.1	47	168	RM,restriction	PJBNIIMM_04063	118	1.55e-54
	MSMM01000342.1	OLV86292.1	0	81	RM,restriction	KSW14255.1	81	2.19e-34
	MSMM01000357.1	OLV86159.1	2163	2194	DISARM,DrmC	OWX63149.1	31	6.55e-05
	MSMM01000368.1	OLV85996.1	1218	1479	DND,DndH	OFZ54433.1	67	6.67e-25
	MSMM01000368.1	OLV86005.1	0	1503	GABIJA,GajB	OWX67333.1	1503	0
	MSMM01000368.1	OLV86015.1	0	3699	GABIJA,GajB	OWX67352.1	3699	0
	MSMM01000368.1	OLV86016.1	0	1752	GABIJA,GajB	OWX69314.1	1752	0
	MSMM01000369.1	OLV85985.1	0	40	RM,methyltransferase	OCA08019.1	40	1.85e-10
	MSMM01000381.1	OLV85798.1	0	549	TA,AT	OWW87726.1	549	0
	MSMM01000384.1	OLV85768.1	0	1017	RM,methyltransferase	KKX41765.1	909	0
	MSMM01000389.1	OLV85721.1	0	207	TA,AT	OWW84831.1	207	6.63e-104
	MSMM01000392.1	OLV85669.1	141	170	LAMASSU,LmuB	OKZ77679.1	29	0.000369096
	MSMM01000400.1	OLV85556.1	156	192	RM,methyltransferase	OUT27908.1	36	6.99e-09
	MSMM01000405.1	OLV85486.1	0	483	RM,methyltransferase	CPHMPPEL_03112	468	0
	MSMM01000412.1	OLV85420.1	56	93	ZORYA,ZorB	BLMMJPGM_03673	31	2.84e-05
	MSMM01000420.1	OLV85310.1	0	1014	RM,S_subunit	OWX64639.1	1014	0
	MSMM01000420.1	OLV85296.1	0	3597	WADJET,JetC	OWW88941.1	3597	0
	MSMM01000430.1	OLV85163.1	0	716	ABI,pifA	OWW83701.1	716	0
	MSMM01000431.1	OLV85142.1	445	476	RM,restriction	AFI93898.1	28	0.000549108
	MSMM01000449.1	OLV84960.1	0	771	RM,methyltransferase	OTS30462.1	771	0
	MSMM01000449.1	OLV84967.1	162	399	RM,methyltransferase	BDKBJDGF_02597	213	6.39e-107
	MSMM01000449.1	OLV84968.1	0	867	BREX,BrxP	ODA52169.1	864	0
	MSMM01000464.1	OLV84826.1	0	792	BREX,PglXI	OWX69441.1	792	0
	MSMM01000470.1	OLV84758.1	0	537	TA,T	APCMBAOF_01100	519	0
	MSMM01000474.1	OLV84720.1	0	924	TA,T	ONN56040.1	705	0
	MSMM01000475.1	OLV84681.1	0	1218	RM,methyltransferase	PHGMNBOH_00981	564	0
	MSMM01000476.1	OLV84667.1	0	309	TA,AT	OWX66003.1	309	2.08e-160
	MSMM01000476.1	OLV84668.1	0	444	TA,T	OWX66002.1	444	0
	MSMM01000492.1	OLV84504.1	546	825	TA,AT	CBLIAAMD_00109	207	2.97e-103
	MSMM01000500.1	OLV84354.1	0	1887	RM,methyltransferase	OWX61984.1	1887	0
	MSMM01000505.1	OLV84318.1	719	758	RM,restriction	AHJ92663.1	39	9.75e-10
	MSMM01000505.1	OLV84319.1	553	592	RM,restriction	EXS86239.1	39	9.72e-10
	MSMM01000509.1	OLV84281.1	0	594	TA,AT	POV73456.1	594	0
	MSMM01000509.1	OLV84282.1	0	546	TA,T	OWX61762.1	546	0
	MSMM01000511.1	OLV84262.1	0	2229	HACHIMAN,HamB	OWW88335.1	2229	0
	MSMM01000521.1	OLV84147.1	0	81	RM,methyltransferase	ACC58519.1	81	3.33e-33
	MSMM01000524.1	OLV84113.1	9	114	ABI,pifA	OHC23679.1	60	2.31e-21
	MSMM01000525.1	OLV84103.1	0	2838	ZORYA,ZorD	OWX68310.1	2838	0
	MSMM01000535.1	OLV83868.1	0	321	TA,T	EIOLJIAD_02912	321	4.63e-167
	MSMM01000536.1		353	392	BREX,PglW	ENU95227.1	36	1.55e-08
	MSMM01000536.1		0	111	BREX,PglW	ENU95227.1	102	7.19e-46
	MSMM01000537.1		353	392	BREX,PglW	ENU95227.1	36	1.55e-08
	MSMM01000539.1	OLV83819.1	0	34	ZORYA,ZorE	KKX35004.1	34	7.44e-07
	MSMM01000539.1	OLV83820.1	462	1011	RM,R_subunit	OTU77690.1	543	0
	MSMM01000542.1	OLV83777.1	140	219	BREX,PglW	ENU95227.1	73	2.19e-29
	MSMM01000542.1		353	392	BREX,PglW	ENU95227.1	36	1.55e-08
	MSMM01000544.1		0	111	BREX,PglW	ENU95227.1	102	7.19e-46
	MSMM01000544.1		353	392	BREX,PglW	ENU95227.1	36	1.55e-08
	MSMM01000548.1		0	111	BREX,PglW	ENU95227.1	102	7.19e-46
	MSMM01000548.1		353	392	BREX,PglW	ENU95227.1	36	1.55e-08
	MSMM01000552.1	OLV83503.1	925	963	TA,T	CGPGMHKG_04075	38	3.08e-09
	MSMM01000552.1	OLV83504.1	275	321	TA,T	CGPGMHKG_04075	46	3.44e-14
	MSMM01000552.1	OLV83506.1	0	1980	GABIJA,GajB	OWX66984.1	1980	0
	MSMM01000553.1	OLV83493.1	925	963	TA,T	CGPGMHKG_04075	38	3.08e-09
	MSMM01000553.1	OLV83497.1	0	391	TA,T	KPGFMCEE_01132	363	0
	MSMM01000559.1	OLV83375.1	84	243	RM,methyltransferase	OVN58933.1	153	8.68e-74
	MSMM01000562.1	OLV83331.1	0	468	TA,T	OWX62986.1	468	0
	MSMM01000563.1	OLV83322.1	0	780	ZORYA,ZorB	OWX69736.1	780	0
	MSMM01000565.1		2	114	BREX,PglW	ENU95227.1	103	2.07e-46
	MSMM01000565.1		353	392	BREX,PglW	ENU95227.1	36	1.55e-08
	MSMM01000571.1	OLV83195.1	86	501	RM,restriction	EJH67317.1	415	0
	MSMM01000571.1	OLV83196.1	149	341	RM,M_subunit	SFN57485.1	87	2.02e-36
	MSMM01000571.1	OLV83202.1	250	309	RM,restriction	PQI93940.1	55	3.28e-19
	MSMM01000571.1	OLV83203.1	0	528	RM,restriction	PCN85848.1	528	0
	MSMM01000572.1	OLV83161.1	32	218	RM,restriction	GPGOOKNE_05474	186	6.15e-92
	MSMM01000572.1	OLV83163.1	0	71	RM,S_subunit	OYG83133.1	71	2.83e-28
	MSMM01000572.1	OLV83164.1	0	798	RM,S_subunit	OVQ90189.1	798	0
	MSMM01000573.1	OLV83137.1	165	558	RM,restriction	BAK88616.1	351	0
	MSMM01000573.1		0	82	RM,methyltransferase	KLF04917.1	79	3e-33
	MSMM01000573.1	OLV83138.1	0	528	RM,restriction	PCN85848.1	528	0
	MSMM01000577.1	OLV83036.1	0	405	TA,AT	EIOLJIAD_03949	405	0
	MSMM01000577.1	OLV83037.1	0	183	TA,T	EIOLJIAD_03950	183	1.27e-90
	MSMM01000589.1	OLV82763.1	0	1416	ZORYA,ZorB	ODA50707.1	1416	0
	MSMM01000593.1	OLV82702.1	925	963	TA,T	CGPGMHKG_04075	38	3.08e-09
	MSMM01000594.1	OLV82675.1	421	461	ZORYA,ZorE	OXV30239.1	31	2.22e-05
	MSMM01000595.1	OLV82650.1	259	423	RM,restriction	EYS18473.1	155	1.18e-74
	MSMM01000596.1	OLV82630.1	1826	1862	RM,restriction	KRL91579.1	33	5.97e-06
	MSMM01000599.1	OLV82600.1	0	40	RM,methyltransferase	OCA08019.1	40	2.4e-10
	MSMM01000602.1	OLV82532.1	0	816	TA,T	OCY32775.1	487	0
	MSMM01000604.1	OLV82498.1	805	855	ZORYA,ZorD	KCY13874.1	50	5.82e-16
	MSMM01000608.1	OLV82408.1	78	135	RM,restriction	KDX07498.1	53	1.61e-18
	MSMM01000608.1	OLV82409.1	0	594	RM,restriction	FJJNBCEN_00371	594	0
	MSMM01000609.1	OLV82397.1	0	528	RM,restriction	PCN85848.1	528	0
	MSMM01000609.1	OLV82398.1	0	2889	RM,restriction	OWX60420.1	2889	0
	MSMM01000609.1	OLV82395.1	0	107	RM,restriction	OZQ42045.1	107	9.15e-48
	MSMM01000609.1	OLV82395.1	608	660	RM,restriction	OZQ42045.1	52	3.43e-17
	MSMM01000609.1	OLV82396.1	0	528	RM,restriction	PCN85848.1	528	0
	MSMM01000615.1	OLV82312.1	1123	1293	RM,methyltransferase	EXB07238.1	146	3.83e-69
	MSMM01000616.1	OLV82298.1	12	458	TA,T	LMFLBCAC_00085	171	2.78e-83
	MSMM01000619.1	OLV82198.1	0	253	RM,methyltransferase	KPGFMCEE_01981	181	2.43e-89
Ab54_GEIH-2010	MSML01000004.1	OLV89805.1	0	1569	BREX,BrxP	OFD16599.1	1569	0
	MSML01000019.1	OLV89621.1	0	138	RM,methyltransferase	KRI68473.1	135	4.72e-63
	MSML01000032.1	OLV89449.1	0	768	ZORYA,ZorB	OWX61007.1	768	0
	MSML01000038.1	OLV89390.1	0	1416	ZORYA,ZorB	ODA50707.1	1416	0
	MSML01000045.1	OLV89320.1	0	2838	ZORYA,ZorD	OWX68310.1	2838	0
	MSML01000048.1	OLV89283.1	0	1041	RM,R_subunit	OWX66534.1	1041	0
	MSML01000048.1	OLV89289.1	0	735	DND,DndB	OWX69790.1	735	0
	MSML01000055.1	OLV89177.1	0	228	SEPTU,PtuA	ODA53088.1	228	1.57e-115
	MSML01000055.1	OLV89178.1	0	775	RM,methyltransferase	OWW87348.1	775	0
	MSML01000056.1	OLV89172.1	0	549	TA,AT	OWX63623.1	549	0
	MSML01000059.1	OLV89088.1	110	158	RM,restriction	KRI09078.1	48	1.31e-14
	MSML01000061.1	OLV89054.1	0	1152	HACHIMAN,HamB	OWX62164.1	1152	0
	MSML01000066.1	OLV88983.1	0	480	ZORYA,ZorB	OWW84197.1	480	0
	MSML01000066.1	OLV88985.1	0	1626	DISARM,DrmC	OWX67771.1	1626	0
	MSML01000069.1	OLV88955.1	0	837	TA,AT	OWX62662.1	837	0
	MSML01000070.1	OLV88934.1	0	29	THOERIS,ThsA	ENU62565.1	29	0.000180673
	MSML01000071.1	OLV88932.1	0	312	TA,AT	OWW85323.1	312	4.51e-162
	MSML01000074.1	OLV88911.1	805	842	ZORYA,ZorD	KCY13874.1	37	9.65e-09
	MSML01000079.1		0	261	GABIJA,GajB	CGPGMHKG_04008	261	8.29e-134
	MSML01000105.1	OLV88615.1	0	855	BREX,BrxP	ODA52166.1	855	0
	MSML01000105.1	OLV88618.1	0	867	BREX,BrxP	ODA52169.1	867	0
	MSML01000105.1	OLV88619.1	162	399	RM,methyltransferase	BDKBJDGF_02597	213	6.39e-107
	MSML01000105.1	OLV88626.1	0	771	RM,methyltransferase	OTS30462.1	771	0
	MSML01000115.1		0	1351	ABI,pifA	OWW83701.1	1351	0
	MSML01000116.1	OLV88431.1	0	564	ZORYA,ZorB	OWX66328.1	564	0
	MSML01000116.1	OLV88435.1	0	699	ZORYA,ZorA	OWX66324.1	699	0
	MSML01000117.1	OLV88424.1	0	300	TA,AT	OTT93021.1	300	2.03e-155
	MSML01000117.1	OLV88425.1	0	360	TA,T	PCN85662.1	360	0
	MSML01000129.1	OLV88186.1	0	969	LAMASSU,LmuB	ODA51392.1	969	0
	MSML01000137.1	OLV88031.1	452	520	RM,restriction	PDJLGEOF_03402	64	5.7e-24
	MSML01000146.1	OLV87936.1	0	309	TA,AT	OWX66003.1	309	2.08e-160
	MSML01000146.1	OLV87937.1	0	444	TA,T	OWX66002.1	444	0
	MSML01000152.1	OLV87863.1	1284	1758	SEPTU,PtuA	EEMIDOLL_02015	450	0
	MSML01000155.1	OLV87842.1	0	2040	GABIJA,GajB	OWX60860.1	2040	0
	MSML01000155.1	OLV87843.1	0	654	ZORYA,ZorB	OWX60861.1	654	0
	MSML01000156.1	OLV87827.1	0	207	TA,AT	OWW84831.1	207	6.63e-104
	MSML01000169.1	OLV87666.1	0	715	SEPTU,PtuA	ODA53088.1	715	0
	MSML01000175.1	OLV87616.1	0	40	RM,methyltransferase	OCA08019.1	40	2.4e-10
	MSML01000178.1	OLV87602.1	80	141	RM,R_subunit	PCN59231.1	52	6.12e-18
	MSML01000181.1	OLV87558.1	0	1668	LAMASSU,LmuB	OWX68779.1	1668	0
	MSML01000197.1	OLV87403.1	0	516	TA,T	EIOLJIAD_02199	516	0
	MSML01000200.1	OLV87370.1	0	357	TA,AT	OWW83383.1	357	0
	MSML01000200.1	OLV87371.1	0	450	TA,T	OWX60114.1	450	0
	MSML01000209.1	OLV87290.1	0	1016	RM,methyltransferase	KKX41765.1	875	0
	MSML01000220.1	OLV87184.1	417	474	RM,R_subunit	PCN59231.1	51	8.7e-17
	MSML01000228.1	OLV87113.1	0	468	TA,T	OWX62986.1	468	0
	MSML01000235.1	OLV87064.1	0	1083	LAMASSU,LmuB	OWX68409.1	1083	0
	MSML01000239.1	OLV86978.1	0	1716	ZORYA,ZorD	ODA51339.1	1716	0
	MSML01000250.1	OLV86864.1	0	1848	HACHIMAN,HamB	OWW83492.1	1848	0
	MSML01000250.1	OLV86873.1	0	2046	HACHIMAN,HamB	OWW83502.1	2046	0
	MSML01000253.1	OLV86830.1	719	758	RM,restriction	AHJ92663.1	39	9.75e-10
	MSML01000260.1	OLV86787.1	15	83	TA,T	PHM79609.1	65	4.45e-24
	MSML01000262.1	OLV86739.1	0	1293	RM,methyltransferase	OWX68376.1	1293	0
	MSML01000263.1	OLV86724.1	357	876	RM,S_subunit	KRG59763.1	519	0
	MSML01000263.1		68	204	RM,S_subunit	OYG83133.1	136	1.92e-64
	MSML01000263.1	OLV86725.1	808	837	WADJET,JetD	DLHOBDAB_04937	29	0.000268677
	MSML01000263.1	OLV86727.1	12	804	RM,restriction	BMAHHKEN_02270	792	0
	MSML01000269.1	OLV86672.1	546	825	TA,AT	CBLIAAMD_00109	207	2.97e-103
	MSML01000276.1	OLV86620.1	0	87	BREX,PglW	ENU95227.1	84	5.25e-36
	MSML01000278.1	OLV86584.1	0	483	RM,methyltransferase	CPHMPPEL_03112	468	0
	MSML01000282.1	OLV86489.1	0	843	DND,DndB	OWX68201.1	843	0
	MSML01000282.1	OLV86491.1	0	945	BREX,BrxP	OWX68199.1	945	0
	MSML01000282.1	OLV86497.1	0	180	TA,AT	KCW35359.1	141	2.77e-67
	MSML01000285.1	OLV86455.1	0	636	ZORYA,ZorA	OWW87462.1	636	0
	MSML01000313.1	OLV86115.1	6	915	DND,DndB	OWX63603.1	909	0
	MSML01000313.1	OLV86116.1	0	1614	BREX,BrxP	OWW87137.1	1614	0
	MSML01000316.1	OLV86095.1	0	1560	DISARM,DrmC	OWW88377.1	1560	0
	MSML01000321.1		261	327	TA,AT	JOCLNIOB_01776	63	1.25e-23
	MSML01000321.1	OLV86053.1	631	903	BREX,BrxB	ENW85053.1	230	5.35e-116
	MSML01000332.1	OLV85924.1	0	468	ABI,pifA	OWW88654.1	468	0
	MSML01000336.1	OLV85836.1	0	1548	DND,DndH	ODA52541.1	1548	0
	MSML01000371.1	OLV85319.1	0	546	TA,T	OWX61762.1	546	0
	MSML01000371.1	OLV85320.1	0	561	TA,AT	POV73456.1	561	0
	MSML01000374.1	OLV85263.1	0	1503	GABIJA,GajB	OWX67333.1	1503	0
	MSML01000374.1	OLV85273.1	0	3699	GABIJA,GajB	OWX67352.1	3699	0
	MSML01000374.1	OLV85274.1	0	1752	GABIJA,GajB	OWX69314.1	1752	0
	MSML01000374.1	OLV85284.1	0	2229	HACHIMAN,HamB	OWW88335.1	2226	0
	MSML01000375.1	OLV85246.1	0	309	TA,T	EXT51677.1	191	1.18e-94
	MSML01000380.1	OLV85186.1	0	2724	ZORYA,ZorD	OWX68911.1	2724	0
	MSML01000381.1	OLV85174.1	1218	1479	DND,DndH	OFZ54433.1	67	6.67e-25
	MSML01000388.1	OLV85092.1	0	879	ZORYA,ZorA	OWX69920.1	879	0
	MSML01000391.1	OLV85079.1	0	808	ABI,pifA	OWW88654.1	808	0
	MSML01000404.1	OLV84927.1	0	816	TA,T	OCY32775.1	487	0
	MSML01000409.1	OLV84898.1	0	1464	DISARM,DrmC	OWX60007.1	1464	0
	MSML01000420.1	OLV84762.1	0	432	TA,AT	OWX66858.1	432	0
	MSML01000423.1	OLV84737.1	0	549	TA,AT	OWW87726.1	549	0
	MSML01000434.1	OLV84605.1	0	1635	RM,methyltransferase	OWX66637.1	1635	0
	MSML01000445.1	OLV84407.1	0	253	RM,methyltransferase	KPGFMCEE_01981	181	2.43e-89
	MSML01000449.1	OLV84359.1	0	3462	HACHIMAN,HamB	OWW88074.1	3462	0
	MSML01000457.1	OLV84290.1	0	3450	LAMASSU,LmuB	OWX64536.1	3450	0
	MSML01000457.1	OLV84291.1	15	620	LAMASSU,LmuB	DNHALINF_01482	116	9.61e-53
	MSML01000460.1	OLV84240.1	0	1019	LAMASSU,LmuB	ODA51392.1	1019	0
	MSML01000468.1		3287	3336	BREX,PglW	ENU95227.1	41	2.35e-10
	MSML01000470.1	OLV84135.1	0	924	TA,T	ONN56040.1	705	0
	MSML01000472.1	OLV84123.1	0	3597	WADJET,JetC	OWW88941.1	3597	0
	MSML01000480.1	OLV83943.1	0	2022	ZORYA,ZorD	OWX61120.1	2022	0
	MSML01000496.1	OLV83662.1	0	1887	RM,methyltransferase	OWX61984.1	1887	0
	MSML01000509.1	OLV83388.1	1242	1561	SEPTU,PtuA	EXA83772.1	307	1.47e-158
	MSML01000522.1	OLV83165.1	0	351	ABI,pifA	OHC23679.1	174	1.1e-84
	MSML01000527.1	OLV83069.1	532	716	TA,AT	ELW77078.1	115	3.57e-52
	MSML01000537.1	OLV82802.1	980	1574	BREX,BrxL	MBV34488.1	144	9.42e-68
	MSML01000537.1	OLV82812.1	0	307	RM,methyltransferase	EXT49277.1	223	2.49e-112
	MSML01000538.1	OLV82789.1	0	1038	RM,M_subunit	OWX63910.1	1038	0
	MSML01000542.1	OLV82709.1	0	391	TA,T	KPGFMCEE_01132	363	0
	MSML01000543.1	OLV82698.1	0	1191	TA,T	DHFKPDHN_02883	780	0
	MSML01000543.1	OLV82699.1	762	804	TA,T	EAHIALOA_02756	39	7.11e-10
	MSML01000545.1	OLV82638.1	0	950	ABI,pifA	OWW83701.1	950	0
	MSML01000547.1	OLV82615.1	141	170	LAMASSU,LmuB	OKZ77679.1	29	0.000369096
	MSML01000549.1	OLV82587.1	0	81	RM,methyltransferase	ACC58519.1	81	3.33e-33
	MSML01000553.1	OLV82501.1	1826	1862	RM,restriction	KRL91579.1	33	5.97e-06
	MSML01000554.1	OLV82486.1	0	642	RM,R_subunit	OWW88389.1	642	0
	MSML01000556.1	OLV82445.1	0	47	CRISPR-CAS,Csy1	EPR88436.1	38	9.64e-10
	MSML01000556.1	OLV82446.1	30	227	RM,methyltransferase	KWV90088.1	74	5.02e-29
	MSML01000557.1	OLV82411.1	0	1980	GABIJA,GajB	OWX66984.1	1980	0
	MSML01000557.1	OLV82421.1	0	621	ZORYA,ZorA	OWX66993.1	621	0
	MSML01000557.1	OLV82435.1	32	61	RM,restriction	AFI93898.1	29	0.000280677
	MSML01000566.1	OLV82318.1	2163	2194	DISARM,DrmC	OWX63149.1	31	6.55e-05
	MSML01000569.1	OLV82289.1	0	780	ZORYA,ZorB	OWX69736.1	780	0
	MSML01000572.1	OLV82189.1	0	1218	RM,methyltransferase	PHGMNBOH_00981	564	0
	MSML01000578.1	OLV82124.1	0	957	RM,restriction	OWW87189.1	957	0
	MSML01000584.1	OLV82001.1	0	1014	RM,S_subunit	OWX64639.1	1014	0
	MSML01000589.1	OLV81890.1	0	40	RM,methyltransferase	OCA08019.1	40	2.4e-10
	MSML01000596.1		353	392	BREX,PglW	ENU95227.1	36	1.55e-08
	MSML01000596.1		0	111	BREX,PglW	ENU95227.1	102	7.19e-46
	MSML01000601.1	OLV81635.1	0	183	TA,T	ODA52198.1	183	1.27e-90
	MSML01000601.1	OLV81636.1	0	405	TA,AT	ODA52199.1	405	0
	MSML01000601.1	OLV81644.1	2844	4031	RM,methyltransferase	POV72999.1	450	0
	MSML01000610.1	OLV81469.1	0	528	RM,restriction	PCN85848.1	528	0
	MSML01000614.1	OLV81391.1	84	243	RM,methyltransferase	OVN58933.1	153	8.68e-74
	MSML01000615.1	OLV81361.1	12	458	TA,T	LMFLBCAC_00085	171	2.78e-83
	MSML01000624.1	OLV81222.1	86	501	RM,restriction	EJH67317.1	415	0
	MSML01000624.1	OLV81223.1	0	97	RM,restriction	HBMANCPL_03952	97	4.49e-43
	MSML01000624.1		0	96	TA,AT	AGH51629.1	96	1.29e-42
	MSML01000624.1	OLV81224.1	0	697	RM,restriction	LGEBFIFA_03968	694	0
	MSML01000627.1	OLV81177.1	0	321	TA,T	EIOLJIAD_02912	321	4.63e-167
	MSML01000631.1	OLV81118.1	1123	1293	RM,methyltransferase	EXB07238.1	146	3.83e-69
	MSML01000632.1	OLV81092.1	327	548	RM,R_subunit	EXA93737.1	215	6.91e-108
	MSML01000632.1	OLV81087.1	0	792	BREX,PglXI	OWX69441.1	792	0
	MSML01000638.1		0	111	BREX,PglW	ENU95227.1	102	7.19e-46
	MSML01000638.1		353	392	BREX,PglW	ENU95227.1	36	1.55e-08
	MSML01000639.1	OLV80960.1	796	960	RM,restriction	EYS18473.1	155	2.8e-74
	MSML01000639.1	OLV80962.1	0	528	RM,restriction	PCN85848.1	528	0
	MSML01000640.1	OLV80957.1	0	77	RM,restriction	OLY66431.1	77	8.38e-32
	MSML01000640.1	OLV80958.1	0	528	RM,restriction	PCN85848.1	528	0
	MSML01000643.1	OLV80925.1	0	63	RM,restriction	HBMANCPL_03952	63	1.97e-24
	MSML01000643.1	OLV80920.1	32	156	RM,restriction	OYE54872.1	79	9.79e-33
	MSML01000643.1	OLV80923.1	0	528	RM,restriction	PCN85848.1	528	0
	MSML01000644.1	OLV80883.1	0	1071	ZORYA,ZorB	POV76398.1	1071	0
	MSML01000644.1	OLV80884.1	112	180	ZORYA,ZorB	EIOLJIAD_02961	68	1.05e-26
	MSML01000645.1		353	392	BREX,PglW	ENU95227.1	36	1.55e-08
	MSML01000651.1	OLV80770.1	0	3858	HACHIMAN,HamB	OWX60186.1	3858	0
	MSML01000652.1	OLV80752.1	0	3858	HACHIMAN,HamB	OWX60186.1	3858	0
Ab76_GEIH-2010	MSLY01000006.1	OLV42765.1	0	1887	RM,methyltransferase	OWX61984.1	1887	0
	MSLY01000013.1	OLV42655.1	980	1574	BREX,BrxL	MBV34488.1	144	9.4151e-68
	MSLY01000015.1	OLV42639.1	0	1071	ZORYA,ZorB	POV76398.1	1071	0
	MSLY01000015.1	OLV42640.1	112	180	ZORYA,ZorB	EIOLJIAD_02961	68	1.05313e-26
	MSLY01000020.1	OLV42555.1	0	784	ZORYA,ZorD	EYS23007.1	784	0
	MSLY01000024.1	OLV42525.1	0	1569	BREX,BrxP	OFD16599.1	1569	0
	MSLY01000029.1	OLV42409.1	0	659	RM,methyltransferase	OWW87348.1	659	0
	MSLY01000041.1	OLV42221.1	273	615	SEPTU,PtuA	EXA83772.1	330	9.21149e-172
	MSLY01000047.1	OLV42168.1	452	520	RM,restriction	PDJLGEOF_03402	64	5.69916e-24
	MSLY01000049.1	OLV42154.1	631	903	BREX,BrxB	ENW85053.1	230	5.34721e-116
	MSLY01000049.1		261	327	TA,AT	JOCLNIOB_01776	63	1.24581e-23
	MSLY01000050.1	OLV42138.1	0	516	TA,T	EIOLJIAD_02199	516	0
	MSLY01000061.1	OLV41984.1	0	468	TA,T	OWX62986.1	468	0
	MSLY01000087.1	OLV41634.1	0	537	TA,T	APCMBAOF_01100	519	0
	MSLY01000100.1	OLV41513.1	0	1464	DISARM,DrmC	OWX60007.1	1464	0
	MSLY01000123.1	OLV41265.1	805	842	ZORYA,ZorD	KCY13874.1	37	9.65474e-09
	MSLY01000125.1	OLV41230.1	0	1503	GABIJA,GajB	OWX67333.1	1503	0
	MSLY01000125.1	OLV41240.1	0	3699	GABIJA,GajB	OWX67352.1	3699	0
	MSLY01000125.1	OLV41241.1	0	1752	GABIJA,GajB	OWX69314.1	1752	0
	MSLY01000130.1	OLV41113.1	0	792	BREX,PglXI	OWX69441.1	792	0
	MSLY01000145.1	OLV40912.1	0	3597	WADJET,JetC	OWW88941.1	3597	0
	MSLY01000157.1	OLV40665.1	141	170	LAMASSU,LmuB	OKZ77679.1	29	0.000369096
	MSLY01000165.1	OLV40583.1	0	636	ZORYA,ZorA	OWW87462.1	636	0
	MSLY01000166.1	OLV40555.1	0	816	TA,T	OCY32775.1	487	0
	MSLY01000188.1	OLV40208.1	0	3858	HACHIMAN,HamB	OWX60186.1	3858	0
	MSLY01000192.1	OLV40151.1	0	1614	BREX,BrxP	OWW87137.1	1614	0
	MSLY01000192.1	OLV40152.1	6	915	DND,DndB	OWX63603.1	909	0
	MSLY01000201.1	OLV40014.1	532	716	TA,AT	ELW77078.1	115	3.56519e-52
	MSLY01000206.1	OLV39960.1	546	825	TA,AT	CBLIAAMD_00109	207	2.97208e-103
	MSLY01000211.1	OLV39849.1	0	546	ABI,pifA	OWW83701.1	546	0
	MSLY01000219.1	OLV39768.1	0	1016	RM,methyltransferase	KKX41765.1	875	0
	MSLY01000222.1	OLV39717.1	0	1716	ZORYA,ZorD	ODA51339.1	1716	0
	MSLY01000240.1	OLV39441.1	1284	1758	SEPTU,PtuA	EEMIDOLL_02015	450	0
	MSLY01000246.1	OLV39359.1	0	321	TA,T	EIOLJIAD_02912	321	4.6257e-167
	MSLY01000256.1	OLV39182.1	1218	1479	DND,DndH	OFZ54433.1	67	6.67182e-25
	MSLY01000257.1	OLV39161.1	0	250	TA,AT	OWX66003.1	250	1.02894e-127
	MSLY01000268.1	OLV38986.1	0	1416	ZORYA,ZorB	ODA50707.1	1416	0
	MSLY01000275.1	OLV38853.1	0	1953	LAMASSU,LmuB	ODA51392.1	1953	0
	MSLY01000289.1	OLV38662.1	0	432	TA,AT	OWX66858.1	432	0
	MSLY01000295.1	OLV38603.1	9	182	LAMASSU,LmuB	FCBEPCJK_00252	80	3.07905e-33
	MSLY01000295.1	OLV38604.1	0	3450	LAMASSU,LmuB	OWX64536.1	3450	0
	MSLY01000299.1	OLV38568.1	719	758	RM,restriction	AHJ92663.1	39	9.74847e-10
	MSLY01000299.1	OLV38569.1	436	475	RM,restriction	EXS86239.1	39	8.64487e-10
	MSLY01000321.1	OLV38336.1	0	564	ZORYA,ZorB	OWX66328.1	564	0
	MSLY01000321.1	OLV38340.1	0	699	ZORYA,ZorA	OWX66324.1	699	0
	MSLY01000331.1		0	69	RM,methyltransferase	NLIGIGKM_02615	69	8.67552e-27
	MSLY01000332.1	OLV38062.1	0	66	RM,restriction	OOL21032.1	63	1.97416e-24
	MSLY01000351.1	OLV37825.1	0	406	ZORYA,ZorB	OWW84197.1	406	0
	MSLY01000356.1	OLV37690.1	0	3462	HACHIMAN,HamB	OWW88074.1	3462	0
	MSLY01000361.1	OLV37596.1	0	546	TA,T	OWX61762.1	546	0
	MSLY01000361.1	OLV37597.1	0	594	TA,AT	POV73456.1	594	0
	MSLY01000364.1	OLV37568.1	0	391	TA,T	KPGFMCEE_01132	363	0
	MSLY01000365.1	OLV37542.1	32	61	RM,restriction	AFI93898.1	29	0.000280677
	MSLY01000366.1	OLV37526.1	0	879	ZORYA,ZorA	OWX69920.1	879	0
	MSLY01000370.1	OLV37457.1	0	2022	ZORYA,ZorD	OWX61120.1	2022	0
	MSLY01000383.1	OLV37242.1	0	763	ABI,pifA	OWW88654.1	763	0
	MSLY01000389.1	OLV37141.1	0	1191	TA,T	DHFKPDHN_02883	780	0
	MSLY01000389.1	OLV37142.1	762	804	TA,T	EAHIALOA_02756	39	7.11386e-10
	MSLY01000398.1	OLV36968.1	0	549	TA,AT	OWW87726.1	549	0
	MSLY01000403.1	OLV36889.1	0	392	DISARM,DrmC	OWX63149.1	392	0
	MSLY01000404.1	OLV36877.1	0	2229	HACHIMAN,HamB	OWW88335.1	2226	0
	MSLY01000408.1	OLV36839.1	0	138	RM,methyltransferase	KRI68473.1	135	4.71847e-63
	MSLY01000410.1	OLV36822.1	0	924	TA,T	ONN56040.1	705	0
	MSLY01000411.1	OLV36814.1	0	1293	RM,methyltransferase	OWX68376.1	1293	0
	MSLY01000412.1	OLV36792.1	357	876	RM,S_subunit	KRG59763.1	519	0
	MSLY01000412.1		68	204	RM,S_subunit	OYG83133.1	136	1.91764e-64
	MSLY01000412.1	OLV36793.1	808	837	WADJET,JetD	DLHOBDAB_04937	29	0.000268677
	MSLY01000412.1	OLV36794.1	12	804	RM,restriction	BMAHHKEN_02270	792	0
	MSLY01000413.1	OLV36749.1	0	2724	ZORYA,ZorD	OWX68911.1	2724	0
	MSLY01000427.1	OLV36574.1	0	207	TA,AT	OWW84831.1	207	6.62992e-104
	MSLY01000431.1	OLV36491.1	0	309	TA,T	EXT51677.1	191	1.17689e-94
	MSLY01000436.1	OLV36419.1	2163	2194	DISARM,DrmC	OWX63149.1	31	6.5545e-05
	MSLY01000449.1		0	261	GABIJA,GajB	CGPGMHKG_04008	261	8.29302e-134
	MSLY01000451.1	OLV36180.1	0	1014	RM,S_subunit	OWX64639.1	1014	0
	MSLY01000453.1	OLV36154.1	0	1668	LAMASSU,LmuB	OWX68779.1	1668	0
	MSLY01000459.1	OLV36035.1	0	1548	DND,DndH	ODA52541.1	1548	0
	MSLY01000473.1	OLV35797.1	110	158	RM,restriction	KRI09078.1	48	1.30768e-14
	MSLY01000479.1	OLV35706.1	30	227	RM,methyltransferase	KWV90088.1	74	5.01927e-29
	MSLY01000490.1	OLV35463.1	0	40	RM,methyltransferase	OCA08019.1	40	2.39593e-10
	MSLY01000494.1	OLV35385.1	0	417	ABI,pifA	PDJLGEOF_01066	312	6.17518e-162
	MSLY01000501.1	OLV35219.1	577	741	RM,restriction	EYS18473.1	155	2.14358e-74
	MSLY01000516.1	OLV35033.1	0	1083	LAMASSU,LmuB	OWX68409.1	1083	0
	MSLY01000517.1	OLV35020.1	0	1059	DISARM,DrmC	OWW88377.1	1059	0
	MSLY01000533.1	OLV34793.1	0	2838	ZORYA,ZorD	OWX68310.1	2838	0
	MSLY01000552.1	OLV34502.1	0	945	BREX,BrxP	OWX68199.1	945	0
	MSLY01000552.1	OLV34504.1	0	843	DND,DndB	OWX68201.1	843	0
	MSLY01000563.1	OLV34377.1	401	441	ABI,pifA	OHC23679.1	31	2.81466e-05
	MSLY01000572.1	OLV34255.1	0	1218	RM,methyltransferase	PHGMNBOH_00981	564	0
	MSLY01000575.1	OLV34222.1	0	180	TA,AT	KCW35359.1	141	2.76697e-67
	MSLY01000579.1	OLV34190.1	1123	1293	RM,methyltransferase	EXB07238.1	146	3.83154e-69
	MSLY01000582.1	OLV34153.1	84	243	RM,methyltransferase	OVN58933.1	153	8.67607e-74
	MSLY01000586.1	OLV34064.1	0	549	TA,AT	OWX63623.1	549	0
	MSLY01000588.1	OLV34018.1	0	621	ZORYA,ZorA	OWX66993.1	621	0
	MSLY01000588.1	OLV34028.1	0	1980	GABIJA,GajB	OWX66984.1	1980	0
	MSLY01000596.1	OLV33863.1	0	867	BREX,BrxP	ODA52169.1	867	0
	MSLY01000596.1	OLV33864.1	162	399	RM,methyltransferase	BDKBJDGF_02597	213	6.38528e-107
	MSLY01000596.1	OLV33871.1	0	751	RM,methyltransferase	OTS30462.1	751	0
	MSLY01000602.1	OLV33767.1	0	642	RM,R_subunit	OWW88389.1	642	0
	MSLY01000612.1	OLV33558.1	0	2040	GABIJA,GajB	OWX60860.1	2040	0
	MSLY01000612.1	OLV33559.1	0	654	ZORYA,ZorB	OWX60861.1	654	0
	MSLY01000617.1	OLV33482.1	0	1038	RM,M_subunit	OWX63910.1	1038	0
	MSLY01000637.1	OLV33227.1	0	855	BREX,BrxP	ODA52166.1	855	0
	MSLY01000656.1	OLV32963.1	0	360	TA,T	PCN85662.1	360	0
	MSLY01000656.1	OLV32964.1	0	300	TA,AT	OTT93021.1	300	2.02527e-155
	MSLY01000675.1	OLV32609.1	0	630	ZORYA,ZorB	PCN87165.1	630	0
	MSLY01000686.1	OLV32461.1	0	307	RM,methyltransferase	EXT49277.1	223	2.48729e-112
	MSLY01000714.1	OLV32053.1	0	1848	HACHIMAN,HamB	OWW83492.1	1848	0
	MSLY01000714.1	OLV32062.1	0	2046	HACHIMAN,HamB	OWW83502.1	2046	0
	MSLY01000726.1	OLV31890.1	0	1626	DISARM,DrmC	OWX67771.1	1626	0
	MSLY01000734.1	OLV31800.1	0	543	ABI,pifA	OWW88654.1	543	0
	MSLY01000752.1	OLV31507.1	5	35	RM,restriction	AFI93898.1	30	6.99754e-05
	MSLY01000762.1	OLV31302.1	0	253	RM,methyltransferase	KPGFMCEE_01981	181	2.42544e-89
	MSLY01000764.1	OLV31288.1	0	1635	RM,methyltransferase	OWX66637.1	1635	0
	MSLY01000768.1	OLV31204.1	0	59	RM,methyltransferase	CDH39656.1	59	3.04423e-21
	MSLY01000769.1	OLV31189.1	15	83	TA,T	PHM79609.1	65	4.45259e-24
	MSLY01000770.1	OLV31183.1	0	307	ABI,abiLi	OCR46006.1	292	5.81802e-151
	MSLY01000772.1	OLV31124.1	0	81	RM,methyltransferase	ACC58519.1	81	3.33111e-33
	MSLY01000781.1	OLV30878.1	0	1041	RM,R_subunit	OWX66534.1	1041	0
	MSLY01000781.1	OLV30884.1	0	735	DND,DndB	OWX69790.1	735	0
	MSLY01000783.1	OLV30851.1	0	450	TA,T	OWX60114.1	450	0
	MSLY01000783.1	OLV30852.1	0	283	TA,AT	OWX60113.1	283	5.35166e-146
	MSLY01000789.1	OLV30746.1	0	1138	HACHIMAN,HamB	OWX62164.1	1138	0
	MSLY01000800.1	OLV30620.1	0	837	TA,AT	OWX62662.1	837	0
	MSLY01000820.1	OLV30358.1	0	550	SEPTU,PtuA	ODA53088.1	550	0
	MSLY01000827.1	OLV30232.1	0	444	TA,T	OWX66002.1	444	0
	MSLY01000828.1	OLV30217.1	0	780	ZORYA,ZorB	OWX69736.1	780	0
	MSLY01000835.1	OLV30125.1	0	630	RM,restriction	OWW87189.1	630	0
	MSLY01000847.1	OLV29955.1	0	483	RM,methyltransferase	CPHMPPEL_03112	468	0
	MSLY01000849.1	OLV29913.1	0	528	RM,restriction	PCN85848.1	528	0
	MSLY01000852.1	OLV29885.1	324	718	RM,R_subunit	OOW07572.1	370	0
	MSLY01000855.1	OLV29847.1	12	458	TA,T	LMFLBCAC_00085	171	2.78014e-83
	MSLY01000856.1	OLV29828.1	0	183	TA,T	ODA52198.1	183	1.26729e-90
	MSLY01000856.1	OLV29829.1	0	405	TA,AT	ODA52199.1	405	0
	MSLY01000856.1	OLV29837.1	2844	4031	RM,methyltransferase	POV72999.1	450	0
	MSLY01000861.1	OLV29756.1	0	528	RM,restriction	PCN85848.1	528	0
	MSLY01000861.1	OLV29762.1	32	156	RM,restriction	OYE54872.1	79	9.79026e-33
	MSLY01000861.1	OLV29763.1	0	165	RM,restriction	HBMANCPL_03952	165	1.23527e-80
	MSLY01000861.1		0	87	RM,restriction	EYS17712.1	87	1.12878e-37
	MSLY01000861.1		3	198	RM,restriction	SCA39574.1	195	2.94855e-97
	MSLY01000861.1	OLV29764.1	0	528	RM,restriction	PCN85848.1	528	0
	MSLY01000862.1	OLV29742.1	1826	1862	RM,restriction	KRL91579.1	33	5.96813e-06
	MSLY01000870.1	OLV29652.1	0	178	RM,methyltransferase	OCA08019.1	178	5.31331e-87
	MSLY01000877.1	OLV29580.1	0	77	RM,restriction	OLY66431.1	77	8.37948e-32
	MSLY01000877.1	OLV29581.1	0	528	RM,restriction	PCN85848.1	528	0
Ab103_GEIH-2010	MSLX01000016.1	OLV41531.1	0	3462	HACHIMAN,HamB	OWW88074.1	3462	0
	MSLX01000030.1		3	233	SEPTU,PtuA	ODA53088.1	230	1.24567e-116
	MSLX01000030.1		36	207	SEPTU,PtuA	ODA53088.1	171	6.82022e-84
	MSLX01000030.1		0	44	SEPTU,PtuA	ODA53088.1	44	2.70838e-13
	MSLX01000030.1	OLV41370.1	0	602	RM,methyltransferase	OWW87348.1	602	0
	MSLX01000038.1	OLV41281.1	0	2022	ZORYA,ZorD	OWX61120.1	2022	0
	MSLX01000042.1	OLV41219.1	0	391	TA,T	KPGFMCEE_01132	363	0
	MSLX01000046.1	OLV41119.1	532	716	TA,AT	ELW77078.1	115	3.56519e-52
	MSLX01000064.1	OLV40909.1	0	29	THOERIS,ThsA	ENU62565.1	29	0.000180673
	MSLX01000065.1	OLV40900.1	0	1218	RM,methyltransferase	PHGMNBOH_00981	564	0
	MSLX01000066.1	OLV40864.1	0	516	TA,T	EIOLJIAD_02199	516	0
	MSLX01000067.1		0	69	RM,methyltransferase	NLIGIGKM_02615	69	8.67552e-27
	MSLX01000070.1	OLV40783.1	0	1416	ZORYA,ZorB	ODA50707.1	1416	0
	MSLX01000072.1	OLV40751.1	0	1071	ZORYA,ZorB	POV76398.1	1071	0
	MSLX01000075.1	OLV40672.1	0	879	ZORYA,ZorA	OWX69920.1	879	0
	MSLX01000091.1	OLV40435.1	0	1668	LAMASSU,LmuB	OWX68779.1	1668	0
	MSLX01000097.1	OLV40357.1	0	300	TA,AT	OTT93021.1	300	2.02527e-155
	MSLX01000097.1	OLV40358.1	0	360	TA,T	PCN85662.1	360	0
	MSLX01000104.1	OLV40244.1	0	642	RM,R_subunit	OWW88389.1	642	0
	MSLX01000107.1	OLV40196.1	0	138	RM,methyltransferase	KRI68473.1	135	4.71847e-63
	MSLX01000111.1	OLV40156.1	0	806	ABI,pifA	OWW88654.1	806	0
	MSLX01000114.1	OLV40111.1	0	1293	RM,methyltransferase	OWX68376.1	1293	0
	MSLX01000118.1	OLV40056.1	814	858	CRISPR-CAS,Csy1	EPR88436.1	44	1.26458e-12
	MSLX01000133.1	OLV39847.1	1242	1568	SEPTU,PtuA	EXA83772.1	314	1.8983e-162
	MSLX01000140.1		353	392	BREX,PglW	ENU95227.1	36	1.55103e-08
	MSLX01000146.1	OLV39627.1	546	825	TA,AT	CBLIAAMD_00109	204	1.38278e-101
	MSLX01000150.1	OLV39584.1	12	804	RM,restriction	BMAHHKEN_02270	792	0
	MSLX01000150.1	OLV39583.1	808	837	WADJET,JetD	DLHOBDAB_04937	29	0.000268677
	MSLX01000150.1		68	204	RM,S_subunit	OYG83133.1	136	1.91764e-64
	MSLX01000153.1	OLV39517.1	0	1953	LAMASSU,LmuB	ODA51392.1	1953	0
	MSLX01000154.1		0	261	GABIJA,GajB	CGPGMHKG_04008	261	8.29302e-134
	MSLX01000154.1	OLV39503.1	0	150	RM,R_subunit	SNU12916.1	150	2.20161e-72
	MSLX01000160.1	OLV39415.1	0	1980	GABIJA,GajB	OWX66984.1	1980	0
	MSLX01000160.1	OLV39425.1	0	621	ZORYA,ZorA	OWX66993.1	621	0
	MSLX01000164.1	OLV39371.1	30	227	RM,methyltransferase	KWV90088.1	74	5.01927e-29
	MSLX01000164.1	OLV39372.1	0	47	CRISPR-CAS,Csy1	EPR88436.1	38	9.63853e-10
	MSLX01000165.1		0	880	ABI,pifA	OWW83701.1	880	0
	MSLX01000171.1	OLV39266.1	0	180	RM,restriction	OWW87189.1	180	5.78128e-89
	MSLX01000174.1		0	69	TA,AT	OOW47023.1	66	3.70149e-26
	MSLX01000174.1	OLV39207.1	15	83	TA,T	PHM79609.1	65	4.45259e-24
	MSLX01000175.1	OLV39197.1	1284	1758	SEPTU,PtuA	EEMIDOLL_02015	450	0
	MSLX01000177.1	OLV39167.1	0	549	TA,AT	OWX63623.1	549	0
	MSLX01000180.1	OLV39085.1	0	307	RM,methyltransferase	EXT49277.1	223	2.48729e-112
	MSLX01000186.1	OLV39003.1	331	495	RM,restriction	EYS18473.1	155	1.40087e-74
	MSLX01000189.1	OLV38952.1	452	520	RM,restriction	PDJLGEOF_03402	64	5.69916e-24
	MSLX01000192.1	OLV38917.1	0	792	BREX,PglXI	OWX69441.1	792	0
	MSLX01000199.1	OLV38815.1	0	468	TA,T	OWX62986.1	468	0
	MSLX01000206.1	OLV38713.1	0	840	HACHIMAN,HamB	OWX67572.1	840	0
	MSLX01000218.1	OLV38591.1	0	462	ZORYA,ZorD	EYS23007.1	462	0
	MSLX01000219.1	OLV38588.1	0	483	RM,restriction	OWW87189.1	483	0
	MSLX01000222.1	OLV38567.1	0	1848	HACHIMAN,HamB	OWW83492.1	1848	0
	MSLX01000244.1	OLV38335.1	0	471	TA,T	APCMBAOF_01100	453	0
	MSLX01000247.1	OLV38248.1	84	243	RM,methyltransferase	OVN58933.1	153	8.67607e-74
	MSLX01000249.1	OLV38152.1	0	40	RM,methyltransferase	OCA08019.1	40	2.39593e-10
	MSLX01000250.1	OLV38132.1	0	61	RM,methyltransferase	NLIGIGKM_02615	57	6.14285e-20
	MSLX01000255.1	OLV38070.1	0	1083	LAMASSU,LmuB	OWX68409.1	1083	0
	MSLX01000258.1	OLV38038.1	0	945	BREX,BrxP	OWX68199.1	945	0
	MSLX01000258.1	OLV38040.1	0	843	DND,DndB	OWX68201.1	843	0
	MSLX01000259.1	OLV38030.1	0	1569	BREX,BrxP	OFD16599.1	1569	0
	MSLX01000260.1	OLV37994.1	0	1716	ZORYA,ZorD	ODA51339.1	1716	0
	MSLX01000273.1	OLV37859.1	0	309	TA,AT	OWW83383.1	309	2.07803e-160
	MSLX01000273.1	OLV37860.1	0	450	TA,T	OWX60114.1	450	0
	MSLX01000281.1	OLV37642.1	0	1191	TA,T	DHFKPDHN_02883	780	0
	MSLX01000281.1	OLV37643.1	762	804	TA,T	EAHIALOA_02756	39	7.11386e-10
	MSLX01000292.1	OLV37489.1	0	59	RM,methyltransferase	CDH39656.1	59	3.04423e-21
	MSLX01000313.1	OLV37167.1	0	771	RM,methyltransferase	OTS30462.1	771	0
	MSLX01000313.1	OLV37174.1	162	399	RM,methyltransferase	BDKBJDGF_02597	213	6.38528e-107
	MSLX01000313.1	OLV37175.1	0	867	BREX,BrxP	ODA52169.1	867	0
	MSLX01000316.1	OLV37095.1	0	855	BREX,BrxP	ODA52166.1	855	0
	MSLX01000323.1	OLV36961.1	0	504	TA,T	OWX61762.1	504	0
	MSLX01000331.1	OLV36847.1	2163	2194	DISARM,DrmC	OWX63149.1	31	6.5545e-05
	MSLX01000336.1	OLV36786.1	0	480	ZORYA,ZorB	OWW84197.1	480	0
	MSLX01000358.1	OLV36478.1	0	1365	DISARM,DrmC	OWW88377.1	1365	0
	MSLX01000369.1	OLV36277.1	0	1146	HACHIMAN,HamB	OWX62164.1	1146	0
	MSLX01000373.1	OLV36226.1	0	1752	GABIJA,GajB	OWX69314.1	1752	0
	MSLX01000373.1	OLV36227.1	0	3699	GABIJA,GajB	OWX67352.1	3699	0
	MSLX01000373.1	OLV36237.1	0	1503	GABIJA,GajB	OWX67333.1	1503	0
	MSLX01000384.1	OLV36071.1	0	549	TA,AT	OWW87726.1	549	0
	MSLX01000394.1	OLV35841.1	0	1887	RM,methyltransferase	OWX61984.1	1887	0
	MSLX01000395.1	OLV35826.1	805	842	ZORYA,ZorD	KCY13874.1	37	9.65474e-09
	MSLX01000415.1	OLV35513.1	0	1635	RM,methyltransferase	OWX66637.1	1635	0
	MSLX01000416.1	OLV35465.1	0	837	TA,AT	OWX62662.1	837	0
	MSLX01000426.1		261	327	TA,AT	JOCLNIOB_01776	63	1.24581e-23
	MSLX01000426.1	OLV35221.1	631	903	BREX,BrxB	ENW85053.1	230	5.34721e-116
	MSLX01000427.1	OLV35217.1	0	531	ZORYA,ZorA	OWW87462.1	531	0
	MSLX01000436.1	OLV35113.1	1826	1862	RM,restriction	KRL91579.1	33	5.96813e-06
	MSLX01000441.1	OLV35039.1	0	444	TA,T	OWX66002.1	444	0
	MSLX01000441.1	OLV35040.1	0	309	TA,AT	OWX66003.1	309	2.07803e-160
	MSLX01000451.1	OLV34906.1	15	620	LAMASSU,LmuB	DNHALINF_01482	116	9.60911e-53
	MSLX01000451.1	OLV34907.1	0	3450	LAMASSU,LmuB	OWX64536.1	3450	0
	MSLX01000455.1	OLV34806.1	0	1360	HACHIMAN,HamB	OWW88335.1	1357	0
	MSLX01000462.1	OLV34676.1	0	1710	GABIJA,GajB	OWX60860.1	1710	0
	MSLX01000469.1	OLV34598.1	0	1016	RM,methyltransferase	KKX41765.1	875	0
	MSLX01000479.1	OLV34446.1	20	60	ABI,pifA	OHC23679.1	31	1.06427e-05
	MSLX01000480.1	OLV34438.1	417	474	RM,R_subunit	PCN59231.1	51	8.70094e-17
	MSLX01000487.1	OLV34366.1	6	915	DND,DndB	OWX63603.1	909	0
	MSLX01000487.1	OLV34367.1	0	1614	BREX,BrxP	OWW87137.1	1614	0
	MSLX01000498.1	OLV34247.1	86	501	RM,restriction	EJH67317.1	415	0
	MSLX01000498.1	OLV34248.1	0	61	RM,restriction	HBMANCPL_03952	61	2.71674e-23
	MSLX01000500.1	OLV34232.1	0	81	RM,methyltransferase	ACC58519.1	81	3.33111e-33
	MSLX01000510.1	OLV34107.1	0	924	TA,T	ONN56040.1	705	0
	MSLX01000511.1	OLV34067.1	0	594	TA,AT	POV73456.1	594	0
	MSLX01000527.1	OLV33720.1	1218	1479	DND,DndH	OFZ54433.1	67	6.67182e-25
	MSLX01000528.1	OLV33697.1	32	60	RM,restriction	AFI93898.1	28	0.00109987
	MSLX01000531.1	OLV33603.1	0	1436	DISARM,DrmC	OWX67771.1	1436	0
	MSLX01000547.1	OLV33408.1	553	592	RM,restriction	EXS86239.1	39	9.72088e-10
	MSLX01000547.1	OLV33409.1	719	758	RM,restriction	AHJ92663.1	39	9.74847e-10
	MSLX01000553.1	OLV33327.1	0	654	ZORYA,ZorB	OWX60861.1	654	0
	MSLX01000553.1	OLV33328.1	0	353	GABIJA,GajB	PCN88786.1	353	0
	MSLX01000556.1	OLV33311.1	5	35	RM,restriction	AFI93898.1	30	4.91218e-05
	MSLX01000557.1		3287	3336	BREX,PglW	ENU95227.1	41	2.34666e-10
	MSLX01000558.1	OLV33276.1	110	158	RM,restriction	KRI09078.1	48	1.29216e-14
	MSLX01000571.1		6	646	ABI,pifA	OWW83701.1	640	0
	MSLX01000590.1	OLV32770.1	0	222	TA,T	OCY48758.1	159	3.46649e-77
	MSLX01000598.1	OLV32619.1	0	2838	ZORYA,ZorD	OWX68310.1	2838	0
	MSLX01000608.1	OLV32494.1	0	2724	ZORYA,ZorD	OWX68911.1	2724	0
	MSLX01000624.1	OLV32269.1	0	768	ZORYA,ZorB	OWX61007.1	768	0
	MSLX01000631.1	OLV32157.1	0	309	TA,T	EXT51677.1	191	1.17689e-94
	MSLX01000638.1	OLV32035.1	980	1574	BREX,BrxL	MBV34488.1	144	9.4151e-68
	MSLX01000640.1	OLV32004.1	0	402	TA,AT	OWX66858.1	402	0
	MSLX01000648.1	OLV31915.1	32	61	RM,restriction	AFI93898.1	29	0.000280677
	MSLX01000663.1	OLV31732.1	0	253	RM,methyltransferase	KPGFMCEE_01981	181	2.42544e-89
	MSLX01000679.1	OLV31489.1	141	170	LAMASSU,LmuB	OKZ77679.1	29	0.000369096
	MSLX01000689.1	OLV31392.1	0	3858	HACHIMAN,HamB	OWX60186.1	3858	0
	MSLX01000696.1	OLV31272.1	0	207	TA,AT	OWW84831.1	207	6.62992e-104
	MSLX01000697.1	OLV31265.1	0	1464	DISARM,DrmC	OWX60007.1	1464	0
	MSLX01000699.1	OLV31192.1	0	483	RM,methyltransferase	CPHMPPEL_03112	468	0
	MSLX01000709.1	OLV30975.1	0	735	DND,DndB	OWX69790.1	735	0
	MSLX01000709.1	OLV30981.1	0	1041	RM,R_subunit	OWX66534.1	1041	0
	MSLX01000712.1	OLV30901.1	0	2046	HACHIMAN,HamB	OWW83502.1	2046	0
	MSLX01000712.1	OLV30910.1	0	1548	DND,DndH	ODA52541.1	1548	0
	MSLX01000741.1	OLV30510.1	0	653	TA,T	OCY32775.1	372	0
	MSLX01000751.1	OLV30359.1	0	1038	RM,M_subunit	OWX63910.1	1038	0
	MSLX01000755.1	OLV30295.1	0	564	ZORYA,ZorB	OWX66328.1	564	0
	MSLX01000755.1	OLV30299.1	0	699	ZORYA,ZorA	OWX66324.1	699	0
	MSLX01000782.1	OLV29889.1	0	321	TA,T	EIOLJIAD_02912	321	4.6257e-167
	MSLX01000786.1	OLV29845.1	0	780	ZORYA,ZorB	OWX69736.1	780	0
	MSLX01000807.1	OLV29584.1	80	141	RM,R_subunit	PCN59231.1	52	6.12454e-18
	MSLX01000813.1	OLV29141.1	0	1014	RM,S_subunit	OWX64639.1	1014	0
	MSLX01000813.1	OLV29131.1	0	3597	WADJET,JetC	OWW88941.1	3597	0
	MSLX01000817.1	OLV29086.1	324	718	RM,R_subunit	OOW07572.1	370	0
	MSLX01000818.1	OLV29082.1	0	561	RM,restriction	OAAAOPMI_00170	561	0
	MSLX01000819.1	OLV29030.1	0	183	TA,T	ODA52198.1	183	1.26729e-90
	MSLX01000819.1	OLV29031.1	0	405	TA,AT	ODA52199.1	405	0
	MSLX01000819.1	OLV29039.1	2844	4031	RM,methyltransferase	POV72999.1	450	0
	MSLX01000822.1	OLV28951.1	0	528	RM,restriction	PCN85848.1	528	0
	MSLX01000823.1	OLV28950.1	0	245	RM,restriction	PCN85848.1	245	6.05188e-125
	MSLX01000825.1	OLV28913.1	32	156	RM,restriction	OYE54872.1	79	9.79026e-33
	MSLX01000825.1	OLV28915.1	0	63	RM,restriction	HBMANCPL_03952	63	1.97416e-24
	MSLX01000827.1	OLV28886.1	357	876	RM,S_subunit	KRG59763.1	519	0
	MSLX01000828.1	OLV28866.1	0	40	RM,methyltransferase	OCA08019.1	40	2.39593e-10
	MSLX01000829.1	OLV28855.1	12	458	TA,T	LMFLBCAC_00085	171	2.78014e-83
	MSLX01000841.1	OLV28118.1	0	77	RM,restriction	OLY66431.1	77	8.37948e-32
	MSLX01000841.1	OLV28119.1	0	245	RM,restriction	PCN85848.1	245	6.05188e-125
	MSLX01000849.1	OLV27009.1	1123	1293	RM,methyltransferase	EXB07238.1	146	3.83154e-69
Ab104_GEIH-2010	MSMA01000003.1	OLV48295.1	532	716	TA,AT	ELW77078.1	115	3.56519e-52
	MSMA01000004.1	OLV48289.1	0	1569	BREX,BrxP	OFD16599.1	1569	0
	MSMA01000009.1	OLV48241.1	0	840	HACHIMAN,HamB	OWX67572.1	840	0
	MSMA01000013.1	OLV48195.1	0	741	RM,methyltransferase	PCE45676.1	741	0
	MSMA01000020.1	OLV48080.1	452	520	RM,restriction	PDJLGEOF_03402	64	5.69916e-24
	MSMA01000023.1	OLV48054.1	631	903	BREX,BrxB	ENW85053.1	230	5.34721e-116
	MSMA01000023.1		261	327	TA,AT	JOCLNIOB_01776	63	1.24581e-23
	MSMA01000048.1		3287	3336	BREX,PglW	ENU95227.1	41	2.34666e-10
	MSMA01000060.1	OLV47670.1	0	62	RM,methyltransferase	CDH39656.1	62	6.58837e-23
	MSMA01000063.1	OLV47649.1	0	312	TA,AT	OWW85323.1	312	4.51446e-162
	MSMA01000067.1	OLV47599.1	805	842	ZORYA,ZorD	KCY13874.1	37	9.65474e-09
	MSMA01000086.1	OLV47344.1	0	432	TA,AT	OWX66858.1	432	0
	MSMA01000091.1	OLV47302.1	0	1560	DISARM,DrmC	OWW88377.1	1560	0
	MSMA01000095.1	OLV47232.1	0	1071	ZORYA,ZorB	POV76398.1	1071	0
	MSMA01000095.1	OLV47233.1	112	180	ZORYA,ZorB	EIOLJIAD_02961	68	1.05313e-26
	MSMA01000095.1	OLV47249.1	0	450	TA,T	OWX60114.1	450	0
	MSMA01000095.1	OLV47250.1	0	309	TA,AT	OWW83383.1	309	2.07803e-160
	MSMA01000096.1	OLV47206.1	0	636	ZORYA,ZorA	OWW87462.1	636	0
	MSMA01000103.1	OLV47083.1	1242	1538	SEPTU,PtuA	EXA83772.1	284	8.84517e-146
	MSMA01000112.1	OLV46953.1	141	170	LAMASSU,LmuB	OKZ77679.1	29	0.000369096
	MSMA01000118.1	OLV46862.1	0	850	SEPTU,PtuA	ODA53088.1	850	0
	MSMA01000119.1	OLV46832.1	0	1016	RM,methyltransferase	KKX41765.1	875	0
	MSMA01000123.1	OLV46752.1	0	3462	HACHIMAN,HamB	OWW88074.1	3462	0
	MSMA01000133.1	OLV46621.1	0	276	TA,T	OTU32159.1	270	8.76927e-139
	MSMA01000136.1	OLV46550.1	0	1980	GABIJA,GajB	OWX66984.1	1980	0
	MSMA01000136.1	OLV46560.1	0	621	ZORYA,ZorA	OWX66993.1	621	0
	MSMA01000139.1	OLV46496.1	0	1668	LAMASSU,LmuB	OWX68779.1	1668	0
	MSMA01000140.1	OLV46481.1	0	87	BREX,PglW	ENU95227.1	84	5.2517e-36
	MSMA01000142.1	OLV46414.1	0	1416	ZORYA,ZorB	ODA50707.1	1416	0
	MSMA01000144.1	OLV46388.1	0	1464	DISARM,DrmC	OWX60007.1	1464	0
	MSMA01000144.1	OLV46392.1	5	35	RM,restriction	AFI93898.1	30	8.81739e-05
	MSMA01000150.1	OLV46255.1	0	549	TA,AT	OWW87726.1	549	0
	MSMA01000156.1	OLV46200.1	0	3597	WADJET,JetC	OWW88941.1	3597	0
	MSMA01000161.1	OLV46069.1	84	243	RM,methyltransferase	OVN58933.1	153	8.67607e-74
	MSMA01000163.1	OLV46047.1	0	180	TA,AT	KCW35359.1	141	2.76697e-67
	MSMA01000173.1	OLV45943.1	0	309	TA,T	EXT51677.1	191	1.17689e-94
	MSMA01000174.1	OLV45926.1	30	227	RM,methyltransferase	KWV90088.1	74	5.01927e-29
	MSMA01000174.1	OLV45927.1	0	47	CRISPR-CAS,Csy1	EPR88436.1	38	9.63853e-10
	MSMA01000187.1	OLV45739.1	0	1218	RM,methyltransferase	PHGMNBOH_00981	564	0
	MSMA01000195.1	OLV45644.1	0	1083	LAMASSU,LmuB	OWX68409.1	1083	0
	MSMA01000195.1	OLV45649.1	0	321	TA,T	EIOLJIAD_02912	321	4.6257e-167
	MSMA01000197.1	OLV45609.1	0	483	RM,methyltransferase	CPHMPPEL_03112	468	0
	MSMA01000199.1	OLV45544.1	0	207	TA,AT	OWW84831.1	207	6.62992e-104
	MSMA01000210.1	OLV45417.1	0	560	ABI,pifA	PDJLGEOF_01066	395	0
	MSMA01000213.1	OLV45364.1	0	391	TA,T	KPGFMCEE_01132	363	0
	MSMA01000222.1	OLV45242.1	0	307	RM,methyltransferase	EXT49277.1	223	2.48729e-112
	MSMA01000226.1		0	1351	ABI,pifA	OWW83701.1	1351	0
	MSMA01000232.1	OLV45088.1	1284	1758	SEPTU,PtuA	EEMIDOLL_02015	450	0
	MSMA01000240.1	OLV44983.1	0	924	TA,T	ONN56040.1	705	0
	MSMA01000249.1	OLV44846.1	0	1293	RM,methyltransferase	OWX68376.1	1293	0
	MSMA01000250.1	OLV44828.1	357	876	RM,S_subunit	KRG59763.1	519	0
	MSMA01000250.1		68	204	RM,S_subunit	OYG83133.1	136	1.91764e-64
	MSMA01000250.1	OLV44829.1	808	837	WADJET,JetD	DLHOBDAB_04937	29	0.000268677
	MSMA01000250.1	OLV44830.1	12	804	RM,restriction	BMAHHKEN_02270	792	0
	MSMA01000261.1	OLV44678.1	0	1038	RM,M_subunit	OWX63910.1	1038	0
	MSMA01000261.1	OLV44679.1	914	963	RM,methyltransferase	PEHABNMJ_02727	43	5.11673e-12
	MSMA01000268.1	OLV44608.1	0	516	TA,T	EIOLJIAD_02199	516	0
	MSMA01000279.1	OLV44446.1	0	1360	HACHIMAN,HamB	OWW88335.1	1357	0
	MSMA01000291.1	OLV44258.1	0	1848	HACHIMAN,HamB	OWW83492.1	1848	0
	MSMA01000291.1	OLV44267.1	0	2046	HACHIMAN,HamB	OWW83502.1	2046	0
	MSMA01000291.1	OLV44276.1	0	1548	DND,DndH	ODA52541.1	1548	0
	MSMA01000299.1	OLV44131.1	0	309	TA,AT	OWX66003.1	309	2.07803e-160
	MSMA01000299.1	OLV44132.1	0	444	TA,T	OWX66002.1	444	0
	MSMA01000301.1	OLV44085.1	0	837	TA,AT	OWX62662.1	837	0
	MSMA01000303.1	OLV44067.1	980	1574	BREX,BrxL	MBV34488.1	144	9.4151e-68
	MSMA01000304.1		0	69	RM,methyltransferase	NLIGIGKM_02615	69	8.67552e-27
	MSMA01000309.1	OLV44008.1	0	564	ZORYA,ZorB	OWX66328.1	564	0
	MSMA01000309.1	OLV44012.1	0	699	ZORYA,ZorA	OWX66324.1	699	0
	MSMA01000310.1	OLV43953.1	0	1041	RM,R_subunit	OWX66534.1	1041	0
	MSMA01000310.1	OLV43959.1	0	735	DND,DndB	OWX69790.1	735	0
	MSMA01000312.1	OLV43914.1	0	138	RM,methyltransferase	KRI68473.1	135	4.71847e-63
	MSMA01000322.1	OLV43769.1	0	1191	TA,T	DHFKPDHN_02883	780	0
	MSMA01000322.1	OLV43770.1	762	804	TA,T	EAHIALOA_02756	39	7.11386e-10
	MSMA01000324.1	OLV43679.1	0	1614	BREX,BrxP	OWW87137.1	1614	0
	MSMA01000324.1	OLV43680.1	6	915	DND,DndB	OWX63603.1	909	0
	MSMA01000337.1	OLV43454.1	15	83	TA,T	PHM79609.1	65	4.45259e-24
	MSMA01000340.1	OLV43386.1	0	957	RM,restriction	OWW87189.1	957	0
	MSMA01000342.1	OLV43358.1	0	642	RM,R_subunit	OWW88389.1	642	0
	MSMA01000344.1	OLV43316.1	0	780	ZORYA,ZorB	OWX69736.1	780	0
	MSMA01000346.1	OLV43293.1	0	1014	RM,S_subunit	OWX64639.1	1014	0
	MSMA01000347.1	OLV43274.1	0	843	DND,DndB	OWX68201.1	843	0
	MSMA01000347.1	OLV43276.1	0	945	BREX,BrxP	OWX68199.1	945	0
	MSMA01000349.1	OLV43232.1	1218	1479	DND,DndH	OFZ54433.1	67	6.67182e-25
	MSMA01000349.1	OLV43241.1	0	1503	GABIJA,GajB	OWX67333.1	1503	0
	MSMA01000349.1	OLV43251.1	0	3699	GABIJA,GajB	OWX67352.1	3699	0
	MSMA01000349.1	OLV43252.1	0	1752	GABIJA,GajB	OWX69314.1	1752	0
	MSMA01000351.1	OLV43164.1	0	81	RM,methyltransferase	ACC58519.1	81	3.33111e-33
	MSMA01000351.1	OLV43178.1	0	1626	DISARM,DrmC	OWX67771.1	1626	0
	MSMA01000351.1	OLV43180.1	0	480	ZORYA,ZorB	OWW84197.1	480	0
	MSMA01000352.1	OLV43149.1	110	158	RM,restriction	KRI09078.1	48	1.30768e-14
	MSMA01000367.1	OLV42902.1	0	2022	ZORYA,ZorD	OWX61120.1	2022	0
	MSMA01000368.1	OLV42890.1	0	468	TA,T	OWX62986.1	468	0
	MSMA01000370.1	OLV42882.1	0	978	ABI,pifA	OWW88654.1	978	0
	MSMA01000373.1	OLV42845.1	0	61	RM,restriction	HBMANCPL_03952	61	2.71674e-23
	MSMA01000373.1	OLV42846.1	86	501	RM,restriction	EJH67317.1	415	0
	MSMA01000375.1	OLV42789.1	15	620	LAMASSU,LmuB	DNHALINF_01482	116	9.60911e-53
	MSMA01000375.1	OLV42790.1	0	3450	LAMASSU,LmuB	OWX64536.1	3450	0
	MSMA01000385.1	OLV42649.1	0	360	TA,T	PCN85662.1	360	0
	MSMA01000385.1	OLV42647.1	0	300	TA,AT	OTT93021.1	300	2.02527e-155
	MSMA01000390.1	OLV42565.1	0	787	ABI,pifA	OWW83701.1	787	0
	MSMA01000393.1	OLV42542.1	0	546	TA,T	OWX61762.1	546	0
	MSMA01000393.1	OLV42543.1	0	594	TA,AT	POV73456.1	594	0
	MSMA01000400.1	OLV42418.1	0	1716	ZORYA,ZorD	ODA51339.1	1716	0
	MSMA01000405.1	OLV42321.1	0	781	ABI,abiLi	OCR46006.1	736	0
	MSMA01000407.1	OLV42306.1	553	592	RM,restriction	EXS86239.1	39	9.72088e-10
	MSMA01000407.1	OLV42307.1	719	758	RM,restriction	AHJ92663.1	39	9.74847e-10
	MSMA01000408.1	OLV42286.1	0	2040	GABIJA,GajB	OWX60860.1	2040	0
	MSMA01000408.1	OLV42287.1	0	654	ZORYA,ZorB	OWX60861.1	654	0
	MSMA01000434.1	OLV41913.1	0	1094	HACHIMAN,HamB	OWX62164.1	1094	0
	MSMA01000435.1	OLV41908.1	32	61	RM,restriction	AFI93898.1	29	0.000280677
	MSMA01000437.1	OLV41871.1	0	253	RM,methyltransferase	KPGFMCEE_01981	181	2.42544e-89
	MSMA01000439.1	OLV41823.1	0	2724	ZORYA,ZorD	OWX68911.1	2724	0
	MSMA01000446.1	OLV41763.1	80	141	RM,R_subunit	PCN59231.1	52	6.12454e-18
	MSMA01000453.1	OLV41688.1	0	454	ZORYA,ZorB	PCE47407.1	454	0
	MSMA01000456.1	OLV41655.1	0	549	TA,AT	OWX63623.1	549	0
	MSMA01000462.1	OLV41588.1	0	2838	ZORYA,ZorD	OWX68310.1	2838	0
	MSMA01000473.1	OLV41462.1	0	61	RM,methyltransferase	NLIGIGKM_02615	57	6.14285e-20
	MSMA01000477.1	OLV41410.1	0	1139	RM,methyltransferase	OWX61984.1	1139	0
	MSMA01000478.1		0	261	GABIJA,GajB	CGPGMHKG_04008	261	8.29302e-134
	MSMA01000485.1	OLV41345.1	0	280	ABI,pifA	OWW88654.1	280	2.46036e-144
	MSMA01000488.1	OLV41295.1	0	879	ZORYA,ZorA	OWX69920.1	879	0
	MSMA01000498.1	OLV41138.1	0	855	BREX,BrxP	ODA52166.1	855	0
	MSMA01000498.1	OLV41141.1	0	867	BREX,BrxP	ODA52169.1	867	0
	MSMA01000498.1	OLV41142.1	162	399	RM,methyltransferase	BDKBJDGF_02597	213	6.38528e-107
	MSMA01000498.1	OLV41149.1	0	771	RM,methyltransferase	OTS30462.1	771	0
	MSMA01000505.1	OLV41022.1	546	825	TA,AT	CBLIAAMD_00109	207	2.97208e-103
	MSMA01000508.1	OLV40962.1	0	279	ZORYA,ZorB	PCN87165.1	279	8.81364e-144
	MSMA01000513.1	OLV40903.1	0	1635	RM,methyltransferase	OWX66637.1	1635	0
	MSMA01000516.1	OLV40839.1	814	858	CRISPR-CAS,Csy1	EPR88436.1	44	1.26458e-12
	MSMA01000519.1	OLV40778.1	0	699	RM,methyltransferase	OWW87348.1	699	0
	MSMA01000559.1	OLV40141.1	1826	1862	RM,restriction	KRL91579.1	33	5.96813e-06
	MSMA01000581.1	OLV39791.1	2163	2194	DISARM,DrmC	OWX63149.1	31	6.5545e-05
	MSMA01000588.1	OLV39677.1	0	1953	LAMASSU,LmuB	ODA51392.1	1953	0
	MSMA01000594.1		353	392	BREX,PglW	ENU95227.1	36	1.55103e-08
	MSMA01000594.1		0	111	BREX,PglW	ENU95227.1	102	7.19155e-46
	MSMA01000595.1		353	392	BREX,PglW	ENU95227.1	36	1.55103e-08
	MSMA01000595.1		2	114	BREX,PglW	ENU95227.1	103	2.07267e-46
	MSMA01000596.1		353	392	BREX,PglW	ENU95227.1	36	1.55103e-08
	MSMA01000596.1		0	111	BREX,PglW	ENU95227.1	102	7.19155e-46
	MSMA01000597.1		353	392	BREX,PglW	ENU95227.1	36	1.55103e-08
	MSMA01000597.1		0	111	BREX,PglW	ENU95227.1	102	7.19155e-46
	MSMA01000598.1	OLV39464.1	0	561	RM,restriction	OAAAOPMI_00170	561	0
	MSMA01000598.1	OLV39463.1	0	96	TA,AT	AGH51629.1	96	1.29179e-42
	MSMA01000608.1	OLV39323.1	12	458	TA,T	LMFLBCAC_00085	171	2.78014e-83
	MSMA01000609.1	OLV39308.1	0	183	TA,T	ODA52198.1	183	1.26729e-90
	MSMA01000609.1	OLV39309.1	0	405	TA,AT	ODA52199.1	405	0
	MSMA01000609.1	OLV39317.1	2844	4031	RM,methyltransferase	POV72999.1	450	0
	MSMA01000610.1	OLV39285.1	0	816	TA,T	OCY32775.1	487	0
	MSMA01000610.1	OLV39293.1	0	3858	HACHIMAN,HamB	OWX60186.1	3858	0
	MSMA01000611.1	OLV39271.1	0	528	RM,restriction	PCN85848.1	528	0
	MSMA01000611.1	OLV39276.1	32	156	RM,restriction	OYE54872.1	79	9.79026e-33
	MSMA01000611.1	OLV39278.1	0	63	RM,restriction	HBMANCPL_03952	63	1.97416e-24
	MSMA01000612.1	OLV39258.1	0	245	RM,restriction	PCN85848.1	245	6.05188e-125
	MSMA01000612.1	OLV39255.1	0	77	RM,restriction	OLY66431.1	77	8.37948e-32
	MSMA01000615.1	OLV39200.1	0	40	RM,methyltransferase	OCA08019.1	40	2.39593e-10
	MSMA01000616.1	OLV39192.1	0	245	RM,restriction	PCN85848.1	245	6.05188e-125
	MSMA01000623.1	OLV39046.1	0	792	BREX,PglXI	OWX69441.1	792	0
	MSMA01000645.1	OLV38721.1	0	178	RM,methyltransferase	OCA08019.1	178	5.31331e-87
	MSMA01000646.1	OLV38710.1	1123	1293	RM,methyltransferase	EXB07238.1	146	3.83154e-69
	MSMA01000647.1	OLV38699.1	0	3858	HACHIMAN,HamB	OWX60186.1	3858	0
Ab105_GEIH-2010	LJHB01000001.1	ODA57072.1	0	654	ZORYA,ZorB	OWX60861.1	654	0
	LJHB01000001.1	ODA57073.1	0	2040	GABIJA,GajB	OWX60860.1	2040	0
	LJHB01000001.1	ODA57086.1	0	3597	WADJET,JetC	OWW88941.1	3597	0
	LJHB01000001.1	ODA57229.1	0	1014	RM,S_subunit	OWX64639.1	1014	0
	LJHB01000001.1	ODA57096.1	0	1722	SEPTU,PtuA	ODA53088.1	1722	0
	LJHB01000001.1	ODA57097.1	0	864	RM,methyltransferase	OWW87348.1	864	0
	LJHB01000001.1	ODA57119.1	0	516	TA,T	EIOLJIAD_02199	516	0
	LJHB01000001.1	ODA57185.1	0	909	DND,DndB	OWX63603.1	909	0
	LJHB01000001.1	ODA57186.1	0	1614	BREX,BrxP	OWW87137.1	1614	0
	LJHB01000001.1	ODA57203.1	0	307	RM,methyltransferase	EXT49277.1	223	2.48729e-112
	LJHB01000001.1	ODA57213.1	980	1574	BREX,BrxL	MBV34488.1	144	9.4151e-68
	LJHB01000001.1	ODA57215.1	0	780	ZORYA,ZorB	OWX69736.1	780	0
	LJHB01000002.1	ODA56933.1	1284	1758	SEPTU,PtuA	EEMIDOLL_02015	450	0
	LJHB01000002.1	ODA56965.1	0	138	RM,methyltransferase	KRI68473.1	135	4.71847e-63
	LJHB01000002.1	ODA56972.1	0	1218	RM,methyltransferase	PHGMNBOH_00981	564	0
	LJHB01000002.1	ODA56980.1	0	3462	HACHIMAN,HamB	OWW88074.1	3462	0
	LJHB01000002.1	ODA56999.1	0	879	ZORYA,ZorA	OWX69920.1	879	0
	LJHB01000002.1	ODA57029.1	0	636	ZORYA,ZorA	OWW87462.1	636	0
	LJHB01000003.1	ODA56795.1	0	1464	DISARM,DrmC	OWX60007.1	1464	0
	LJHB01000003.1	ODA56824.1	0	2724	ZORYA,ZorD	OWX68911.1	2724	0
	LJHB01000003.1	ODA56842.1	0	1071	ZORYA,ZorB	POV76398.1	1071	0
	LJHB01000003.1	ODA56859.1	0	450	TA,T	OWX60114.1	450	0
	LJHB01000003.1	ODA56860.1	0	357	TA,AT	OWW83383.1	357	0
	LJHB01000003.1	ODA56882.1	0	391	TA,T	KPGFMCEE_01132	363	0
	LJHB01000003.1	ODA56896.1	0	1041	RM,R_subunit	OWX66534.1	1041	0
	LJHB01000003.1	ODA56903.1	0	735	DND,DndB	OWX69790.1	735	0
	LJHB01000004.1	ODA56769.1	0	1887	RM,methyltransferase	OWX61984.1	1887	0
	LJHB01000005.1	ODA56552.1	0	549	TA,AT	OWX63623.1	549	0
	LJHB01000005.1	ODA56672.1	0	432	TA,AT	OWX66858.1	432	0
	LJHB01000005.1	ODA56696.1	15	83	TA,T	PHM79609.1	65	4.45259e-24
	LJHB01000005.1	ODA56698.1	0	231	TA,AT	CDEJPOFC_00143	219	3.34727e-110
	LJHB01000005.1	ODA56699.1	0	537	TA,T	APCMBAOF_01100	519	0
	LJHB01000006.1	ODA56403.1	0	1668	LAMASSU,LmuB	OWX68779.1	1668	0
	LJHB01000006.1	ODA56416.1	1218	1479	DND,DndH	OFZ54433.1	67	6.67182e-25
	LJHB01000006.1	ODA56425.1	0	1503	GABIJA,GajB	OWX67333.1	1503	0
	LJHB01000006.1	ODA56435.1	0	3699	GABIJA,GajB	OWX67352.1	3699	0
	LJHB01000006.1	ODA56436.1	0	1752	GABIJA,GajB	OWX69314.1	1752	0
	LJHB01000006.1	ODA56446.1	0	2229	HACHIMAN,HamB	OWW88335.1	2226	0
	LJHB01000006.1	ODA56516.1	0	1980	GABIJA,GajB	OWX66984.1	1980	0
	LJHB01000006.1	ODA56526.1	0	621	ZORYA,ZorA	OWX66993.1	621	0
	LJHB01000007.1	ODA56384.1	0	195	RM,restriction	SCA39574.1	195	2.89589e-97
	LJHB01000007.1	ODA56385.1	32	156	RM,restriction	OYE54872.1	79	9.79026e-33
	LJHB01000010.1		0	1338	ABI,pifA	OWW83701.1	1338	0
	LJHB01000010.1	ODA56337.1	0	180	TA,AT	KCW35359.1	141	2.76697e-67
	LJHB01000010.1	ODA56343.1	0	945	BREX,BrxP	OWX68199.1	945	0
	LJHB01000010.1	ODA56345.1	0	843	DND,DndB	OWX68201.1	843	0
	LJHB01000011.1	ODA56249.1	15	620	LAMASSU,LmuB	DNHALINF_01482	116	9.60911e-53
	LJHB01000011.1	ODA56250.1	0	3450	LAMASSU,LmuB	OWX64536.1	3450	0
	LJHB01000011.1	ODA56319.1	1826	1862	RM,restriction	KRL91579.1	33	5.96813e-06
	LJHB01000013.1	ODA56196.1	0	924	TA,T	ONN56040.1	705	0
	LJHB01000015.1	ODA55955.1	0	1569	BREX,BrxP	OFD16599.1	1569	0
	LJHB01000015.1	ODA55972.1	532	716	TA,AT	ELW77078.1	115	3.56519e-52
	LJHB01000015.1	ODA56010.1	0	1016	RM,methyltransferase	KKX41765.1	875	0
	LJHB01000017.1	ODA55829.1	0	1848	HACHIMAN,HamB	OWW83492.1	1848	0
	LJHB01000017.1	ODA55839.1	0	2046	HACHIMAN,HamB	OWW83502.1	2046	0
	LJHB01000017.1	ODA55848.1	0	1548	DND,DndH	ODA52541.1	1548	0
	LJHB01000018.1	ODA55642.1	141	170	LAMASSU,LmuB	OKZ77679.1	29	0.000369096
	LJHB01000018.1	ODA55706.1	0	1293	RM,methyltransferase	OWX68376.1	1293	0
	LJHB01000018.1	ODA55758.1	12	804	RM,restriction	BMAHHKEN_02270	792	0
	LJHB01000018.1	ODA55713.1	808	837	WADJET,JetD	DLHOBDAB_04937	29	0.000268677
	LJHB01000018.1	ODA55715.1	357	876	RM,S_subunit	KRG59763.1	519	0
	LJHB01000019.1	ODA55555.1	0	309	TA,AT	OWX66003.1	309	2.07803e-160
	LJHB01000019.1	ODA55556.1	0	444	TA,T	OWX66002.1	444	0
	LJHB01000022.1	ODA55327.1	0	837	ABI,pifA	OCZ05271.1	405	0
	LJHB01000022.1	ODA55334.1	462	1011	RM,R_subunit	OTU77690.1	528	0
	LJHB01000022.1	ODA55336.1	34	297	GABIJA,GajB	CGPGMHKG_04008	263	7.41e-135
	LJHB01000022.1	ODA55337.1	462	1011	RM,R_subunit	OTU77690.1	546	0
	LJHB01000022.1	ODA55343.1	0	549	TA,AT	OWW87726.1	549	0
	LJHB01000022.1	ODA55365.1	0	957	RM,restriction	OWW87189.1	957	0
	LJHB01000022.1	ODA55388.1	0	309	TA,T	EXT51677.1	191	1.17689e-94
	LJHB01000024.1	ODA55205.1	0	2838	ZORYA,ZorD	OWX68310.1	2838	0
	LJHB01000024.1	ODA55250.1	0	483	RM,methyltransferase	CPHMPPEL_03112	468	0
	LJHB01000026.1	ODA55069.1	0	1152	HACHIMAN,HamB	OWX62164.1	1152	0
	LJHB01000026.1	ODA55129.1	546	825	TA,AT	CBLIAAMD_00109	207	2.97208e-103
	LJHB01000027.1	ODA55014.1	762	804	TA,T	EAHIALOA_02756	39	7.11386e-10
	LJHB01000027.1	ODA55015.1	0	1191	TA,T	DHFKPDHN_02883	780	0
	LJHB01000027.1	ODA55035.1	805	855	GABIJA,GajA	KQF66247.1	50	5.82085e-16
	LJHB01000028.1	ODA54844.1	0	1716	ZORYA,ZorD	ODA51339.1	1716	0
	LJHB01000028.1	ODA54898.1	0	1953	LAMASSU,LmuB	ODA51392.1	1953	0
	LJHB01000029.1	ODA54766.1	1242	1584	SEPTU,PtuA	EXA83772.1	330	2.44632e-171
	LJHB01000029.1	ODA54798.1	0	253	RM,methyltransferase	KPGFMCEE_01981	181	2.42544e-89
	LJHB01000030.1	ODA54721.1	805	855	ZORYA,ZorD	KCY13874.1	50	5.82085e-16
	LJHB01000031.1	ODA54623.1	0	816	TA,T	OCY32775.1	487	0
	LJHB01000031.1	ODA54678.1	0	594	TA,AT	POV73456.1	594	0
	LJHB01000031.1	ODA54679.1	0	546	TA,T	OWX61762.1	546	0
	LJHB01000032.1	ODA54534.1	30	227	RM,methyltransferase	KWV90088.1	74	5.01927e-29
	LJHB01000033.1	ODA54492.1	0	768	ZORYA,ZorB	OWX61007.1	768	0
	LJHB01000034.1	ODA54452.1	1123	1293	RM,methyltransferase	EXB07238.1	146	3.83154e-69
	LJHB01000034.1	ODA54454.1	0	178	RM,methyltransferase	OCA08019.1	178	5.31331e-87
	LJHB01000035.1	ODA54426.1	341	435	BREX,PglW	ENU95227.1	88	2.14465e-37
	LJHB01000036.1	ODA54388.1	0	207	TA,AT	OWW84831.1	207	6.62992e-104
	LJHB01000037.1	ODA54322.1	2163	2194	DISARM,DrmC	OWX63149.1	31	6.5545e-05
	LJHB01000037.1	ODA54329.1	0	1416	ZORYA,ZorB	ODA50707.1	1416	0
	LJHB01000037.1	ODA54341.1	0	3858	HACHIMAN,HamB	OWX60186.1	3858	0
	LJHB01000038.1		0	1351	ABI,pifA	OWW83701.1	1351	0
	LJHB01000039.1		312	533	RM,R_subunit	EXA93737.1	215	6.72408e-108
	LJHB01000039.1	ODA54291.1	252	318	TA,AT	JOCLNIOB_01776	63	1.20806e-23
	LJHB01000039.1	ODA54292.1	631	903	BREX,BrxB	ENW85053.1	230	5.34721e-116
	LJHB01000039.1		0	480	RM,R_subunit	OTU77690.1	474	0
	LJHB01000039.1		0	72	RM,methyltransferase	NLIGIGKM_02615	72	1.87717e-28
	LJHB01000039.1	ODA54298.1	0	300	TA,AT	OTT93021.1	300	2.02527e-155
	LJHB01000039.1	ODA54299.1	0	360	TA,T	PCN85662.1	360	0
	LJHB01000041.1	ODA54204.1	0	321	TA,T	EIOLJIAD_02912	321	4.6257e-167
	LJHB01000041.1	ODA54209.1	0	1083	LAMASSU,LmuB	OWX68409.1	1083	0
	LJHB01000043.1	ODA54101.1	0	792	BREX,PglXI	OWX69441.1	792	0
	LJHB01000044.1	ODA54091.1	0	837	TA,AT	OWX62662.1	837	0
	LJHB01000046.1	ODA54060.1	0	1038	RM,M_subunit	OWX63910.1	1038	0
	LJHB01000047.1	ODA54029.1	0	1413	ABI,pifA	OWW88654.1	1413	0
	LJHB01000049.1	ODA53981.1	0	312	TA,AT	OWW85323.1	312	4.51446e-162
	LJHB01000050.1	ODA53953.1	0	480	ZORYA,ZorB	OWW84197.1	480	0
	LJHB01000050.1	ODA53955.1	0	1626	DISARM,DrmC	OWX67771.1	1626	0
	LJHB01000050.1	ODA53969.1	0	81	RM,methyltransferase	ACC58519.1	81	3.33111e-33
	LJHB01000051.1	ODA53949.1	796	960	RM,restriction	EYS18473.1	155	2.79984e-74
	LJHB01000053.1	ODA53894.1	0	1239	ABI,abiLi	OCR46006.1	1191	0
	LJHB01000054.1	ODA53877.1	0	1560	DISARM,DrmC	OWW88377.1	1560	0
	LJHB01000054.1	ODA53889.1	0	642	RM,R_subunit	OWW88389.1	642	0
	LJHB01000056.1	ODA53807.1	719	758	RM,restriction	AHJ92663.1	39	9.74847e-10
	LJHB01000056.1	ODA53808.1	553	592	RM,restriction	EXS86239.1	39	9.72088e-10
	LJHB01000056.1	ODA53831.1	110	158	RM,restriction	KRI09078.1	48	1.30768e-14
	LJHB01000058.1	ODA53767.1	0	528	RM,restriction	PCN85848.1	528	0
	LJHB01000062.1	ODA53757.1	0	228	TA,AT	OWX60053.1	228	1.57168e-115
	LJHB01000062.1	ODA53765.1	0	288	TA,T	OWX60052.1	288	9.06783e-149
	LJHB01000063.1	ODA53742.1	0	178	RM,methyltransferase	OCA08019.1	178	5.31331e-87
	LJHB01000065.1	ODA53717.1	84	243	RM,methyltransferase	OVN58933.1	153	8.67607e-74
	LJHB01000066.1	ODA53703.1	12	458	TA,T	LMFLBCAC_00085	171	2.78014e-83
	LJHB01000071.1	ODA53658.1	341	435	BREX,PglW	ENU95227.1	85	9.9781e-36
	LJHB01000072.1	ODA53656.1	462	1011	RM,R_subunit	OTU77690.1	543	0
	LJHB01000076.1	ODA53468.1	0	1635	RM,methyltransferase	OWX66637.1	1635	0
	LJHB01000076.1	ODA53514.1	0	468	TA,T	OWX62986.1	468	0
	LJHB01000076.1	ODA53532.1	0	564	ZORYA,ZorB	OWX66328.1	564	0
	LJHB01000076.1	ODA53536.1	0	699	ZORYA,ZorA	OWX66324.1	699	0
	LJHB01000076.1	ODA53586.1	0	2022	ZORYA,ZorD	OWX61120.1	2022	0
	LJHB01000076.1	ODA53607.1	0	855	BREX,BrxP	ODA52166.1	855	0
	LJHB01000076.1	ODA53610.1	0	867	BREX,BrxP	ODA52169.1	867	0
	LJHB01000076.1	ODA53611.1	162	399	RM,methyltransferase	BDKBJDGF_02597	213	6.38528e-107
	LJHB01000076.1	ODA53618.1	0	771	RM,methyltransferase	OTS30462.1	771	0
	LJHB01000076.1	ODA53639.1	0	183	TA,T	ODA52198.1	183	1.26729e-90
	LJHB01000076.1	ODA53640.1	0	405	TA,AT	ODA52199.1	405	0
	LJHB01000076.1	ODA53648.1	2844	4031	RM,methyltransferase	POV72999.1	450	0
Ab121_GEIH-2010	MSLZ01000004.1	OLV38469.1	0	3462	HACHIMAN,HamB	OWW88074.1	3462	0
	MSLZ01000005.1	OLV38438.1	0	207	TA,AT	OWW84831.1	207	6.62992e-104
	MSLZ01000018.1	OLV38134.1	0	2022	ZORYA,ZorD	OWX61120.1	2022	0
	MSLZ01000025.1		0	1351	ABI,pifA	OWW83701.1	1351	0
	MSLZ01000026.1	OLV38037.1	452	520	RM,restriction	PDJLGEOF_03402	64	5.69916e-24
	MSLZ01000028.1	OLV37991.1	631	903	BREX,BrxB	ENW85053.1	230	5.34721e-116
	MSLZ01000028.1		261	327	TA,AT	JOCLNIOB_01776	63	1.24581e-23
	MSLZ01000029.1		0	261	GABIJA,GajB	CGPGMHKG_04008	261	8.29302e-134
	MSLZ01000032.1	OLV37962.1	0	768	ZORYA,ZorB	OWX61007.1	768	0
	MSLZ01000033.1	OLV37938.1	0	29	THOERIS,ThsA	ENU62565.1	29	0.000180673
	MSLZ01000035.1	OLV37914.1	327	548	RM,R_subunit	EXA93737.1	215	6.91123e-108
	MSLZ01000039.1	OLV37874.1	532	716	TA,AT	ELW77078.1	115	3.56519e-52
	MSLZ01000041.1	OLV37848.1	0	549	TA,AT	OWX63623.1	549	0
	MSLZ01000044.1	OLV37797.1	32	60	RM,restriction	AFI93898.1	28	0.00111065
	MSLZ01000046.1	OLV37746.1	0	1980	GABIJA,GajB	OWX66984.1	1980	0
	MSLZ01000046.1	OLV37756.1	0	621	ZORYA,ZorA	OWX66993.1	621	0
	MSLZ01000054.1	OLV37586.1	1284	1758	SEPTU,PtuA	EEMIDOLL_02015	450	0
	MSLZ01000057.1	OLV37531.1	0	735	DND,DndB	OWX69790.1	735	0
	MSLZ01000057.1	OLV37537.1	0	1041	RM,R_subunit	OWX66534.1	1041	0
	MSLZ01000061.1	OLV37466.1	0	837	ABI,pifA	OCZ05271.1	405	0
	MSLZ01000063.1	OLV37416.1	0	2724	ZORYA,ZorD	OWX68911.1	2724	0
	MSLZ01000063.1	OLV37445.1	0	1464	DISARM,DrmC	OWX60007.1	1464	0
	MSLZ01000065.1	OLV37356.1	0	636	ZORYA,ZorA	OWW87462.1	636	0
	MSLZ01000065.1	OLV37386.1	0	879	ZORYA,ZorA	OWX69920.1	879	0
	MSLZ01000066.1	OLV37328.1	357	876	RM,S_subunit	KRG59763.1	519	0
	MSLZ01000066.1		68	204	RM,S_subunit	OYG83133.1	136	1.91764e-64
	MSLZ01000066.1	OLV37329.1	808	837	WADJET,JetD	DLHOBDAB_04937	29	0.000268677
	MSLZ01000066.1	OLV37330.1	12	804	RM,restriction	BMAHHKEN_02270	792	0
	MSLZ01000072.1	OLV37246.1	1218	1479	DND,DndH	OFZ54433.1	67	6.67182e-25
	MSLZ01000072.1	OLV37255.1	0	1503	GABIJA,GajB	OWX67333.1	1503	0
	MSLZ01000072.1	OLV37265.1	0	3699	GABIJA,GajB	OWX67352.1	3699	0
	MSLZ01000072.1	OLV37266.1	0	1752	GABIJA,GajB	OWX69314.1	1752	0
	MSLZ01000084.1	OLV37020.1	0	1887	RM,methyltransferase	OWX61984.1	1887	0
	MSLZ01000092.1	OLV36863.1	0	864	RM,methyltransferase	OWW87348.1	864	0
	MSLZ01000092.1	OLV36864.1	0	513	SEPTU,PtuA	ODA53088.1	513	0
	MSLZ01000100.1	OLV36732.1	0	516	TA,T	EIOLJIAD_02199	516	0
	MSLZ01000111.1	OLV36584.1	0	855	BREX,BrxP	ODA52166.1	855	0
	MSLZ01000114.1	OLV36544.1	0	81	RM,methyltransferase	ACC58519.1	81	3.33111e-33
	MSLZ01000114.1	OLV36558.1	0	1626	DISARM,DrmC	OWX67771.1	1626	0
	MSLZ01000114.1	OLV36560.1	0	480	ZORYA,ZorB	OWW84197.1	480	0
	MSLZ01000117.1	OLV36469.1	0	391	TA,T	KPGFMCEE_01132	363	0
	MSLZ01000118.1	OLV36437.1	0	654	ZORYA,ZorB	OWX60861.1	654	0
	MSLZ01000118.1	OLV36438.1	0	2040	GABIJA,GajB	OWX60860.1	2040	0
	MSLZ01000118.1	OLV36452.1	0	3597	WADJET,JetC	OWW88941.1	3597	0
	MSLZ01000118.1	OLV36460.1	0	1014	RM,S_subunit	OWX64639.1	1014	0
	MSLZ01000121.1	OLV36400.1	0	816	TA,T	OCY32775.1	487	0
	MSLZ01000127.1	OLV36322.1	0	1074	ABI,pifA	OWW83701.1	1074	0
	MSLZ01000128.1	OLV36285.1	0	3450	LAMASSU,LmuB	OWX64536.1	3450	0
	MSLZ01000128.1	OLV36286.1	15	620	LAMASSU,LmuB	DNHALINF_01482	116	9.60911e-53
	MSLZ01000143.1	OLV35997.1	0	1293	RM,methyltransferase	OWX68376.1	1293	0
	MSLZ01000147.1	OLV35921.1	15	83	TA,T	PHM79609.1	65	4.45259e-24
	MSLZ01000148.1	OLV35872.1	0	1548	DND,DndH	ODA52541.1	1548	0
	MSLZ01000150.1	OLV35837.1	1242	1553	SEPTU,PtuA	EXA83772.1	299	4.09785e-154
	MSLZ01000156.1	OLV35766.1	0	360	TA,T	PCN85662.1	360	0
	MSLZ01000156.1	OLV35767.1	0	300	TA,AT	OTT93021.1	300	2.02527e-155
	MSLZ01000163.1	OLV35649.1	0	760	ABI,pifA	OWW88654.1	760	0
	MSLZ01000163.1	OLV35662.1	80	141	RM,R_subunit	PCN59231.1	52	6.12454e-18
	MSLZ01000176.1	OLV35372.1	0	450	ABI,abiLi	OCR46006.1	447	0
	MSLZ01000178.1	OLV35274.1	0	1569	BREX,BrxP	OFD16599.1	1569	0
	MSLZ01000182.1	OLV35183.1	0	483	RM,methyltransferase	CPHMPPEL_03112	468	0
	MSLZ01000186.1	OLV35143.1	0	59	RM,methyltransferase	CDH39656.1	59	3.04423e-21
	MSLZ01000198.1	OLV35001.1	0	1083	LAMASSU,LmuB	OWX68409.1	1083	0
	MSLZ01000200.1	OLV34975.1	0	1635	RM,methyltransferase	OWX66637.1	1635	0
	MSLZ01000203.1	OLV34921.1	0	1038	RM,M_subunit	OWX63910.1	1038	0
	MSLZ01000206.1	OLV34877.1	0	768	SEPTU,PtuA	ODA53088.1	768	0
	MSLZ01000207.1	OLV34821.1	0	312	TA,AT	OWW85323.1	312	4.51446e-162
	MSLZ01000217.1	OLV34663.1	0	1560	DISARM,DrmC	OWW88377.1	1560	0
	MSLZ01000218.1	OLV34660.1	0	309	TA,T	EXT51677.1	191	1.17689e-94
	MSLZ01000231.1	OLV34462.1	0	87	BREX,PglW	ENU95227.1	84	5.2517e-36
	MSLZ01000235.1	OLV34420.1	0	792	BREX,PglXI	OWX69441.1	792	0
	MSLZ01000238.1		0	69	RM,methyltransferase	NLIGIGKM_02615	69	8.67552e-27
	MSLZ01000243.1	OLV34343.1	0	945	BREX,BrxP	OWX68199.1	945	0
	MSLZ01000243.1	OLV34345.1	0	843	DND,DndB	OWX68201.1	843	0
	MSLZ01000244.1	OLV34322.1	0	180	TA,AT	KCW35359.1	141	2.76697e-67
	MSLZ01000247.1	OLV34272.1	0	1152	HACHIMAN,HamB	OWX62164.1	1152	0
	MSLZ01000254.1		3287	3336	BREX,PglW	ENU95227.1	41	2.34666e-10
	MSLZ01000255.1	OLV34191.1	2163	2194	DISARM,DrmC	OWX63149.1	31	6.5545e-05
	MSLZ01000255.1	OLV34198.1	0	1416	ZORYA,ZorB	ODA50707.1	1416	0
	MSLZ01000258.1	OLV34166.1	32	61	RM,restriction	AFI93898.1	29	0.000280677
	MSLZ01000261.1	OLV34077.1	0	1016	RM,methyltransferase	KKX41765.1	875	0
	MSLZ01000266.1	OLV33984.1	0	516	TA,T	APCMBAOF_01100	498	0
	MSLZ01000270.1	OLV33889.1	0	357	TA,AT	OWW83383.1	357	0
	MSLZ01000270.1	OLV33890.1	0	450	TA,T	OWX60114.1	450	0
	MSLZ01000270.1	OLV33906.1	112	180	ZORYA,ZorB	EIOLJIAD_02961	68	1.05313e-26
	MSLZ01000270.1	OLV33907.1	0	1071	ZORYA,ZorB	POV76398.1	1071	0
	MSLZ01000275.1	OLV33772.1	0	957	RM,restriction	OWW87189.1	957	0
	MSLZ01000277.1	OLV33704.1	0	1668	LAMASSU,LmuB	OWX68779.1	1668	0
	MSLZ01000278.1	OLV33676.1	762	804	TA,T	EAHIALOA_02756	39	7.11386e-10
	MSLZ01000278.1	OLV33677.1	0	1191	TA,T	DHFKPDHN_02883	780	0
	MSLZ01000288.1	OLV33467.1	0	780	ZORYA,ZorB	OWX69736.1	780	0
	MSLZ01000289.1	OLV33456.1	533	582	RM,methyltransferase	PEHABNMJ_02727	43	3.03033e-12
	MSLZ01000298.1	OLV33343.1	0	253	RM,methyltransferase	KPGFMCEE_01981	181	2.42544e-89
	MSLZ01000307.1	OLV33205.1	5	35	RM,restriction	AFI93898.1	30	8.81739e-05
	MSLZ01000311.1	OLV33120.1	0	837	TA,AT	OWX62662.1	837	0
	MSLZ01000315.1	OLV33093.1	0	642	RM,R_subunit	OWW88389.1	642	0
	MSLZ01000318.1	OLV33044.1	0	3858	HACHIMAN,HamB	OWX60186.1	3858	0
	MSLZ01000319.1	OLV33028.1	0	546	TA,T	OWX61762.1	546	0
	MSLZ01000319.1	OLV33029.1	0	594	TA,AT	POV73456.1	594	0
	MSLZ01000330.1	OLV32850.1	0	549	TA,AT	OWW87726.1	549	0
	MSLZ01000332.1	OLV32811.1	0	924	TA,T	ONN56040.1	705	0
	MSLZ01000334.1	OLV32757.1	0	1218	RM,methyltransferase	PHGMNBOH_00981	564	0
	MSLZ01000334.1	OLV32764.1	0	138	RM,methyltransferase	KRI68473.1	135	4.71847e-63
	MSLZ01000342.1	OLV32610.1	553	592	RM,restriction	EXS86239.1	39	9.72088e-10
	MSLZ01000342.1	OLV32611.1	719	758	RM,restriction	AHJ92663.1	39	9.74847e-10
	MSLZ01000346.1	OLV32582.1	110	158	RM,restriction	KRI09078.1	48	1.21545e-14
	MSLZ01000349.1	OLV32533.1	0	468	TA,T	OWX62986.1	468	0
	MSLZ01000352.1	OLV32471.1	417	474	RM,R_subunit	PCN59231.1	51	8.70094e-17
	MSLZ01000356.1	OLV32437.1	0	438	ABI,pifA	OWW88654.1	438	0
	MSLZ01000361.1	OLV32354.1	980	1574	BREX,BrxL	MBV34488.1	144	9.4151e-68
	MSLZ01000361.1	OLV32364.1	0	307	RM,methyltransferase	EXT49277.1	223	2.48729e-112
	MSLZ01000362.1	OLV32342.1	805	842	ZORYA,ZorD	KCY13874.1	37	9.65474e-09
	MSLZ01000363.1	OLV32330.1	532	696	RM,restriction	EYS18473.1	155	2.00772e-74
	MSLZ01000370.1	OLV32218.1	0	1953	LAMASSU,LmuB	ODA51392.1	1953	0
	MSLZ01000372.1	OLV32175.1	0	1848	HACHIMAN,HamB	OWW83492.1	1848	0
	MSLZ01000372.1	OLV32184.1	0	2046	HACHIMAN,HamB	OWW83502.1	2046	0
	MSLZ01000378.1	OLV32087.1	30	227	RM,methyltransferase	KWV90088.1	74	5.01927e-29
	MSLZ01000378.1	OLV32088.1	0	47	CRISPR-CAS,Csy1	EPR88436.1	38	9.63853e-10
	MSLZ01000379.1	OLV32073.1	0	432	TA,AT	OWX66858.1	432	0
	MSLZ01000381.1	OLV32019.1	0	2838	ZORYA,ZorD	OWX68310.1	2838	0
	MSLZ01000402.1	OLV31757.1	0	444	TA,T	OWX66002.1	444	0
	MSLZ01000402.1	OLV31758.1	0	309	TA,AT	OWX66003.1	309	2.07803e-160
	MSLZ01000417.1	OLV31451.1	546	825	TA,AT	CBLIAAMD_00109	207	2.97208e-103
	MSLZ01000421.1	OLV31399.1	0	1614	BREX,BrxP	OWW87137.1	1614	0
	MSLZ01000421.1	OLV31400.1	6	915	DND,DndB	OWX63603.1	909	0
	MSLZ01000424.1	OLV31357.1	0	564	ZORYA,ZorB	OWX66328.1	564	0
	MSLZ01000424.1	OLV31361.1	0	699	ZORYA,ZorA	OWX66324.1	699	0
	MSLZ01000433.1	OLV31141.1	0	1716	ZORYA,ZorD	ODA51339.1	1716	0
	MSLZ01000435.1	OLV31095.1	141	170	LAMASSU,LmuB	OKZ77679.1	29	0.000369096
	MSLZ01000442.1	OLV30890.1	0	2229	HACHIMAN,HamB	OWW88335.1	2226	0
	MSLZ01000469.1	OLV30495.1	84	243	RM,methyltransferase	OVN58933.1	153	8.67607e-74
	MSLZ01000477.1	OLV30391.1	0	40	RM,methyltransferase	OCA08019.1	40	2.39593e-10
	MSLZ01000479.1	OLV30352.1	12	458	TA,T	LMFLBCAC_00085	171	2.78014e-83
	MSLZ01000481.1	OLV30323.1	0	178	RM,methyltransferase	OCA08019.1	178	5.31331e-87
	MSLZ01000483.1	OLV30286.1	0	528	RM,restriction	PCN85848.1	528	0
	MSLZ01000488.1	OLV30196.1	0	321	TA,T	EIOLJIAD_02912	321	4.6257e-167
	MSLZ01000492.1	OLV30133.1	1826	1862	RM,restriction	KRL91579.1	33	5.96813e-06
	MSLZ01000499.1	OLV30049.1	0	63	RM,restriction	HBMANCPL_03952	63	1.97416e-24
	MSLZ01000499.1	OLV30044.1	32	156	RM,restriction	OYE54872.1	79	9.79026e-33
	MSLZ01000499.1	OLV30047.1	0	528	RM,restriction	PCN85848.1	528	0
	MSLZ01000500.1	OLV30002.1	0	867	BREX,BrxP	ODA52169.1	867	0
	MSLZ01000500.1	OLV30003.1	162	399	RM,methyltransferase	BDKBJDGF_02597	213	6.38528e-107
	MSLZ01000500.1	OLV30010.1	0	771	RM,methyltransferase	OTS30462.1	771	0
	MSLZ01000500.1	OLV30032.1	0	183	TA,T	ODA52198.1	183	1.26729e-90
	MSLZ01000500.1	OLV30033.1	0	405	TA,AT	ODA52199.1	405	0
	MSLZ01000500.1	OLV30041.1	2844	4031	RM,methyltransferase	POV72999.1	450	0
	MSLZ01000510.1	OLV29864.1	0	528	RM,restriction	PCN85848.1	528	0
	MSLZ01000510.1	OLV29865.1	0	77	RM,restriction	OLY66431.1	77	8.37948e-32
	MSLZ01000511.1	OLV29856.1	0	528	RM,restriction	PCN85848.1	528	0
	MSLZ01000511.1	OLV29857.1	338	396	RM,restriction	OOL21032.1	55	4.29884e-19
	MSLZ01000512.1	OLV29838.1	0	765	RM,restriction	LGEBFIFA_03968	762	0
	MSLZ01000512.1		0	96	TA,AT	AGH51629.1	96	1.29179e-42
	MSLZ01000512.1	OLV29839.1	0	97	RM,restriction	HBMANCPL_03952	97	4.48655e-43
	MSLZ01000512.1	OLV29840.1	86	501	RM,restriction	EJH67317.1	415	0
	MSLZ01000519.1	OLV29731.1	1123	1293	RM,methyltransferase	EXB07238.1	146	3.83154e-69
Ab122_GEIH-2010	MSMD01000001.1	OLV60547.1	0	3462	HACHIMAN,HamB	OWW88074.1	3462	0
	MSMD01000004.1	OLV60495.1	0	309	TA,T	EXT51677.1	191	1.17689e-94
	MSMD01000010.1	OLV60432.1	112	180	ZORYA,ZorB	EIOLJIAD_02961	68	1.05313e-26
	MSMD01000010.1	OLV60433.1	0	1071	ZORYA,ZorB	POV76398.1	1071	0
	MSMD01000018.1	OLV60333.1	0	1716	ZORYA,ZorD	ODA51339.1	1716	0
	MSMD01000032.1	OLV60151.1	0	678	ZORYA,ZorD	EYS23007.1	678	0
	MSMD01000036.1	OLV60115.1	452	520	RM,restriction	PDJLGEOF_03402	64	5.69916e-24
	MSMD01000075.1	OLV59439.1	546	825	TA,AT	CBLIAAMD_00109	207	2.97208e-103
	MSMD01000084.1	OLV59307.1	0	806	ABI,pifA	OWW88654.1	806	0
	MSMD01000091.1	OLV59197.1	0	29	THOERIS,ThsA	ENU62565.1	29	0.000180673
	MSMD01000095.1	OLV59154.1	0	315	ABI,pifA	OWW88654.1	315	9.80643e-164
	MSMD01000096.1	OLV59124.1	0	594	RM,methyltransferase	OWW87348.1	594	0
	MSMD01000096.1	OLV59125.1	0	351	SEPTU,PtuA	ODA53088.1	351	0
	MSMD01000101.1	OLV59050.1	0	207	TA,AT	OWW84831.1	207	6.62992e-104
	MSMD01000110.1	OLV58946.1	532	716	TA,AT	ELW77078.1	115	3.56519e-52
	MSMD01000118.1	OLV58849.1	0	111	BREX,PglW	ENU95227.1	102	7.19155e-46
	MSMD01000118.1		353	392	BREX,PglW	ENU95227.1	36	1.55103e-08
	MSMD01000136.1	OLV58605.1	553	592	RM,restriction	EXS86239.1	39	6.21197e-10
	MSMD01000141.1	OLV58537.1	0	636	ZORYA,ZorA	OWW87462.1	636	0
	MSMD01000149.1	OLV58414.1	30	227	RM,methyltransferase	KWV90088.1	74	5.01927e-29
	MSMD01000149.1	OLV58415.1	0	47	CRISPR-CAS,Csy1	EPR88436.1	38	9.63853e-10
	MSMD01000162.1	OLV58209.1	15	83	TA,T	PHM79609.1	65	4.45259e-24
	MSMD01000175.1	OLV57984.1	0	468	TA,T	OWX62986.1	468	0
	MSMD01000202.1	OLV57657.1	0	1041	RM,R_subunit	OWX66534.1	1041	0
	MSMD01000202.1	OLV57663.1	0	735	DND,DndB	OWX69790.1	735	0
	MSMD01000206.1	OLV57587.1	0	1293	RM,methyltransferase	OWX68376.1	1293	0
	MSMD01000208.1	OLV57565.1	0	1980	GABIJA,GajB	OWX66984.1	1980	0
	MSMD01000209.1	OLV57552.1	0	2229	HACHIMAN,HamB	OWW88335.1	2226	0
	MSMD01000210.1	OLV57531.1	12	458	TA,T	LMFLBCAC_00085	171	2.78014e-83
	MSMD01000230.1	OLV57282.1	1242	1565	SEPTU,PtuA	EXA83772.1	311	8.81467e-161
	MSMD01000247.1		6	688	ABI,pifA	OWW83701.1	682	0
	MSMD01000249.1	OLV57053.1	9	182	LAMASSU,LmuB	FCBEPCJK_00252	80	3.07905e-33
	MSMD01000249.1	OLV57054.1	0	3450	LAMASSU,LmuB	OWX64536.1	3450	0
	MSMD01000251.1	OLV57030.1	0	357	TA,AT	OWW83383.1	357	0
	MSMD01000251.1	OLV57031.1	0	450	TA,T	OWX60114.1	450	0
	MSMD01000259.1	OLV56937.1	0	321	TA,T	EIOLJIAD_02912	321	4.6257e-167
	MSMD01000262.1	OLV56894.1	0	516	TA,T	EIOLJIAD_02199	516	0
	MSMD01000265.1	OLV56804.1	0	1569	BREX,BrxP	OFD16599.1	1569	0
	MSMD01000276.1	OLV56672.1	1284	1758	SEPTU,PtuA	EEMIDOLL_02015	450	0
	MSMD01000280.1	OLV56613.1	417	474	RM,R_subunit	PCN59231.1	51	8.70094e-17
	MSMD01000294.1	OLV56394.1	0	81	RM,methyltransferase	ACC58519.1	81	3.33111e-33
	MSMD01000295.1	OLV56386.1	0	654	ZORYA,ZorB	OWX60861.1	654	0
	MSMD01000295.1	OLV56387.1	0	2040	GABIJA,GajB	OWX60860.1	2040	0
	MSMD01000300.1	OLV56349.1	0	282	TA,AT	OTT93021.1	282	1.91719e-145
	MSMD01000304.1	OLV56287.1	0	2724	ZORYA,ZorD	OWX68911.1	2724	0
	MSMD01000311.1	OLV56179.1	0	253	RM,methyltransferase	KPGFMCEE_01981	181	2.42544e-89
	MSMD01000320.1	OLV55969.1	0	549	TA,AT	OWX63623.1	549	0
	MSMD01000333.1	OLV55840.1	0	1016	RM,methyltransferase	KKX41765.1	875	0
	MSMD01000338.1	OLV55776.1	0	957	RM,restriction	OWW87189.1	957	0
	MSMD01000380.1		0	69	RM,methyltransferase	NLIGIGKM_02615	69	8.67552e-27
	MSMD01000382.1	OLV55078.1	0	1614	BREX,BrxP	OWW87137.1	1614	0
	MSMD01000382.1	OLV55079.1	6	915	DND,DndB	OWX63603.1	909	0
	MSMD01000395.1	OLV54905.1	0	978	LAMASSU,LmuB	ODA51392.1	978	0
	MSMD01000398.1	OLV54850.1	0	768	ZORYA,ZorB	OWX61007.1	768	0
	MSMD01000418.1	OLV54518.1	0	1668	LAMASSU,LmuB	OWX68779.1	1668	0
	MSMD01000421.1		0	261	GABIJA,GajB	CGPGMHKG_04008	261	8.29302e-134
	MSMD01000427.1	OLV54370.1	12	804	RM,restriction	BMAHHKEN_02270	792	0
	MSMD01000427.1	OLV54365.1	808	837	WADJET,JetD	DLHOBDAB_04937	29	0.000268677
	MSMD01000427.1		68	204	RM,S_subunit	OYG83133.1	136	1.91764e-64
	MSMD01000427.1	OLV54366.1	357	876	RM,S_subunit	KRG59763.1	519	0
	MSMD01000429.1	OLV54331.1	32	61	RM,restriction	AFI93898.1	29	0.000280677
	MSMD01000429.1	OLV54342.1	0	621	ZORYA,ZorA	OWX66993.1	621	0
	MSMD01000432.1		261	327	TA,AT	JOCLNIOB_01776	63	1.24581e-23
	MSMD01000432.1	OLV54252.1	631	903	BREX,BrxB	ENW85053.1	230	5.34721e-116
	MSMD01000438.1	OLV54162.1	0	1848	HACHIMAN,HamB	OWW83492.1	1848	0
	MSMD01000438.1	OLV54171.1	0	2046	HACHIMAN,HamB	OWW83502.1	2046	0
	MSMD01000448.1	OLV53971.1	0	1548	DND,DndH	ODA52541.1	1548	0
	MSMD01000456.1	OLV53794.1	0	138	RM,methyltransferase	KRI68473.1	135	4.71847e-63
	MSMD01000459.1	OLV53758.1	0	1006	LAMASSU,LmuB	ODA51392.1	1003	0
	MSMD01000464.1	OLV53695.1	0	40	RM,methyltransferase	OCA08019.1	40	2.39593e-10
	MSMD01000466.1	OLV53683.1	0	816	TA,T	OCY32775.1	487	0
	MSMD01000470.1	OLV53630.1	0	855	BREX,BrxP	ODA52166.1	855	0
	MSMD01000471.1	OLV53613.1	0	879	ZORYA,ZorA	OWX69920.1	879	0
	MSMD01000474.1	OLV53588.1	0	1635	RM,methyltransferase	OWX66637.1	1635	0
	MSMD01000484.1	OLV53433.1	0	2022	ZORYA,ZorD	OWX61120.1	2022	0
	MSMD01000486.1	OLV53418.1	0	924	TA,T	ONN56040.1	705	0
	MSMD01000487.1	OLV53402.1	0	792	BREX,PglXI	OWX69441.1	792	0
	MSMD01000490.1	OLV53359.1	0	3858	HACHIMAN,HamB	OWX60186.1	3858	0
	MSMD01000492.1		0	39	TA,AT	ACC59002.1	39	2.95615e-10
	MSMD01000494.1	OLV53290.1	32	156	RM,restriction	OYE54872.1	79	9.79026e-33
	MSMD01000494.1	OLV53292.1	0	63	RM,restriction	HBMANCPL_03952	63	1.97416e-24
	MSMD01000515.1	OLV53014.1	0	3597	WADJET,JetC	OWW88941.1	3597	0
	MSMD01000516.1	OLV53000.1	0	62	RM,methyltransferase	CDH39656.1	62	6.58837e-23
	MSMD01000526.1	OLV52850.1	0	447	ABI,abiLi	OCR46006.1	444	0
	MSMD01000530.1	OLV52816.1	1123	1293	RM,methyltransferase	EXB07238.1	146	3.83154e-69
	MSMD01000537.1	OLV52729.1	0	1406	ZORYA,ZorB	ODA50707.1	1406	0
	MSMD01000544.1	OLV52667.1	0	432	TA,AT	OWX66858.1	432	0
	MSMD01000564.1	OLV52396.1	141	170	LAMASSU,LmuB	OKZ77679.1	29	0.000369096
	MSMD01000565.1	OLV52369.1	1826	1862	RM,restriction	KRL91579.1	33	5.96017e-06
	MSMD01000577.1	OLV52182.1	0	2838	ZORYA,ZorD	OWX68310.1	2838	0
	MSMD01000582.1	OLV52068.1	0	1038	RM,M_subunit	OWX63910.1	1038	0
	MSMD01000594.1	OLV51947.1	0	1152	HACHIMAN,HamB	OWX62164.1	1152	0
	MSMD01000597.1	OLV51895.1	0	40	RM,methyltransferase	OCA08019.1	40	2.39593e-10
	MSMD01000606.1	OLV51780.1	0	564	ZORYA,ZorB	OWX66328.1	564	0
	MSMD01000606.1	OLV51784.1	0	699	ZORYA,ZorA	OWX66324.1	699	0
	MSMD01000613.1	OLV51665.1	0	880	SEPTU,PtuA	ODA53088.1	880	0
	MSMD01000621.1	OLV51545.1	980	1574	BREX,BrxL	MBV34488.1	144	9.4151e-68
	MSMD01000641.1	OLV51310.1	0	312	TA,AT	OWW85323.1	312	4.51446e-162
	MSMD01000659.1	OLV51142.1	0	837	TA,AT	OWX62662.1	837	0
	MSMD01000687.1	OLV50765.1	0	307	RM,methyltransferase	EXT49277.1	223	2.48729e-112
	MSMD01000692.1	OLV50699.1	0	1083	LAMASSU,LmuB	OWX68409.1	1083	0
	MSMD01000695.1	OLV50634.1	0	1752	GABIJA,GajB	OWX69314.1	1752	0
	MSMD01000695.1	OLV50635.1	0	3699	GABIJA,GajB	OWX67352.1	3699	0
	MSMD01000695.1	OLV50645.1	0	1503	GABIJA,GajB	OWX67333.1	1503	0
	MSMD01000695.1	OLV50654.1	1218	1479	DND,DndH	OFZ54433.1	67	6.67182e-25
	MSMD01000702.1	OLV50499.1	0	69	RM,restriction	OOL21032.1	66	4.51401e-26
	MSMD01000702.1	OLV50501.1	796	960	RM,restriction	EYS18473.1	155	2.79984e-74
	MSMD01000711.1	OLV50396.1	0	546	TA,T	OWX61762.1	546	0
	MSMD01000711.1	OLV50397.1	0	594	TA,AT	POV73456.1	594	0
	MSMD01000724.1	OLV50191.1	0	549	TA,AT	OWW87726.1	549	0
	MSMD01000726.1	OLV50160.1	0	444	TA,T	OWX66002.1	444	0
	MSMD01000726.1	OLV50161.1	0	300	TA,AT	OWX66003.1	300	2.02527e-155
	MSMD01000729.1	OLV50133.1	0	945	BREX,BrxP	OWX68199.1	945	0
	MSMD01000729.1	OLV50135.1	0	806	DND,DndB	OWX68201.1	806	0
	MSMD01000735.1	OLV50042.1	0	1457	DISARM,DrmC	OWX67771.1	1457	0
	MSMD01000735.1	OLV50044.1	0	480	ZORYA,ZorB	OWW84197.1	480	0
	MSMD01000736.1	OLV50035.1	805	842	ZORYA,ZorD	KCY13874.1	37	9.65474e-09
	MSMD01000741.1	OLV49963.1	0	391	TA,T	KPGFMCEE_01132	363	0
	MSMD01000747.1	OLV49882.1	0	1464	DISARM,DrmC	OWX60007.1	1464	0
	MSMD01000750.1	OLV49828.1	0	180	TA,AT	KCW35359.1	141	2.76697e-67
	MSMD01000752.1	OLV49809.1	0	1014	RM,S_subunit	OWX64639.1	1014	0
	MSMD01000754.1	OLV49781.1	0	1218	RM,methyltransferase	PHGMNBOH_00981	564	0
	MSMD01000755.1	OLV49775.1	2091	2122	DISARM,DrmC	OWX63149.1	31	6.36922e-05
	MSMD01000758.1	OLV49734.1	0	537	TA,T	APCMBAOF_01100	519	0
	MSMD01000777.1	OLV49530.1	5	35	RM,restriction	AFI93898.1	30	8.81739e-05
	MSMD01000781.1	OLV49496.1	0	780	ZORYA,ZorB	OWX69736.1	780	0
	MSMD01000785.1	OLV49453.1	719	758	RM,restriction	AHJ92663.1	39	9.74847e-10
	MSMD01000788.1	OLV49414.1	0	1887	RM,methyltransferase	OWX61984.1	1887	0
	MSMD01000796.1	OLV49218.1	0	1191	TA,T	DHFKPDHN_02883	780	0
	MSMD01000796.1	OLV49219.1	762	804	TA,T	EAHIALOA_02756	39	7.11386e-10
	MSMD01000811.1	OLV48908.1	0	483	RM,methyltransferase	CPHMPPEL_03112	468	0
	MSMD01000817.1	OLV48781.1	0	867	BREX,BrxP	ODA52169.1	867	0
	MSMD01000817.1	OLV48782.1	162	399	RM,methyltransferase	BDKBJDGF_02597	213	6.38528e-107
	MSMD01000817.1	OLV48789.1	0	771	RM,methyltransferase	OTS30462.1	771	0
	MSMD01000817.1	OLV48811.1	0	183	TA,T	ODA52198.1	183	1.26729e-90
	MSMD01000817.1	OLV48812.1	0	405	TA,AT	ODA52199.1	405	0
	MSMD01000817.1	OLV48820.1	2844	4031	RM,methyltransferase	POV72999.1	450	0
	MSMD01000821.1	OLV48710.1	86	501	RM,restriction	EJH67317.1	415	0
	MSMD01000821.1	OLV48711.1	0	97	RM,restriction	HBMANCPL_03952	97	4.48655e-43
	MSMD01000821.1		0	96	TA,AT	AGH51629.1	96	1.29179e-42
	MSMD01000821.1	OLV48712.1	0	765	RM,restriction	LGEBFIFA_03968	762	0
	MSMD01000821.1	OLV48713.1	0	105	RM,restriction	HBMANCPL_03952	105	1.43262e-47
	MSMD01000822.1	OLV48690.1	324	718	RM,R_subunit	OOW07572.1	370	0
	MSMD01000825.1	OLV48651.1	84	243	RM,methyltransferase	OVN58933.1	153	8.67607e-74
	MSMD01000831.1	OLV48566.1	0	77	RM,restriction	OLY66431.1	77	8.37948e-32
	MSMD01000831.1	OLV48567.1	0	528	RM,restriction	PCN85848.1	528	0
Ab155_GEIH-2000	LJHA01000001.1	ODA53064.1	0	654	ZORYA,ZorB	OWX60861.1	654	0
	LJHA01000001.1	ODA53065.1	0	2040	GABIJA,GajB	OWX60860.1	2040	0
	LJHA01000001.1	ODA53078.1	0	3597	WADJET,JetC	OWW88941.1	3597	0
	LJHA01000001.1	ODA53373.1	0	1014	RM,S_subunit	OWX64639.1	1014	0
	LJHA01000001.1	ODA53088.1	0	1722	SEPTU,PtuA	ODA53088.1	1722	0
	LJHA01000001.1	ODA53089.1	0	864	RM,methyltransferase	OWW87348.1	864	0
	LJHA01000001.1	ODA53111.1	0	516	TA,T	EIOLJIAD_02199	516	0
	LJHA01000001.1	ODA53177.1	0	909	DND,DndB	OWX63603.1	909	0
	LJHA01000001.1	ODA53178.1	0	1614	BREX,BrxP	OWW87137.1	1614	0
	LJHA01000001.1	ODA53196.1	0	307	RM,methyltransferase	EXT49277.1	223	2.48729e-112
	LJHA01000001.1	ODA53206.1	980	1574	BREX,BrxL	MBV34488.1	144	9.4151e-68
	LJHA01000001.1	ODA53208.1	0	780	ZORYA,ZorB	OWX69736.1	780	0
	LJHA01000001.1	ODA53246.1	1123	1293	RM,methyltransferase	EXB07238.1	146	3.83154e-69
	LJHA01000001.1	ODA53248.1	0	178	RM,methyltransferase	OCA08019.1	178	5.31331e-87
	LJHA01000001.1	ODA53311.1	719	758	RM,restriction	AHJ92663.1	39	9.74847e-10
	LJHA01000001.1	ODA53312.1	553	592	RM,restriction	EXS86239.1	39	9.72088e-10
	LJHA01000001.1	ODA53335.1	110	158	RM,restriction	KRI09078.1	48	1.30768e-14
	LJHA01000002.1		0	1341	ABI,pifA	OWW83701.1	1341	0
	LJHA01000003.1	ODA52913.1	0	180	TA,AT	KCW35359.1	141	2.76697e-67
	LJHA01000003.1	ODA52919.1	0	945	BREX,BrxP	OWX68199.1	945	0
	LJHA01000003.1	ODA52921.1	0	843	DND,DndB	OWX68201.1	843	0
	LJHA01000003.1	ODA52978.1	15	620	LAMASSU,LmuB	DNHALINF_01482	116	9.60911e-53
	LJHA01000003.1	ODA52979.1	0	3450	LAMASSU,LmuB	OWX64536.1	3450	0
	LJHA01000003.1	ODA53048.1	1826	1862	RM,restriction	KRL91579.1	33	5.96813e-06
	LJHA01000004.1	ODA52788.1	0	924	TA,T	ONN56040.1	705	0
	LJHA01000005.1	ODA52648.1	0	1569	BREX,BrxP	OFD16599.1	1569	0
	LJHA01000005.1	ODA52665.1	532	716	TA,AT	ELW77078.1	115	3.56519e-52
	LJHA01000005.1	ODA52704.1	0	1016	RM,methyltransferase	KKX41765.1	875	0
	LJHA01000008.1	ODA52522.1	0	1848	HACHIMAN,HamB	OWW83492.1	1848	0
	LJHA01000008.1	ODA52532.1	0	2046	HACHIMAN,HamB	OWW83502.1	2046	0
	LJHA01000008.1	ODA52541.1	0	1548	DND,DndH	ODA52541.1	1548	0
	LJHA01000009.1	ODA52333.1	141	170	LAMASSU,LmuB	OKZ77679.1	29	0.000369096
	LJHA01000009.1	ODA52398.1	0	1293	RM,methyltransferase	OWX68376.1	1293	0
	LJHA01000009.1	ODA52450.1	12	804	RM,restriction	BMAHHKEN_02270	792	0
	LJHA01000009.1	ODA52405.1	808	837	WADJET,JetD	DLHOBDAB_04937	29	0.000268677
	LJHA01000009.1	ODA52407.1	357	876	RM,S_subunit	KRG59763.1	519	0
	LJHA01000010.1	ODA52246.1	0	309	TA,AT	OWX66003.1	309	2.07803e-160
	LJHA01000010.1	ODA52247.1	0	444	TA,T	OWX66002.1	444	0
	LJHA01000012.1	ODA52029.1	0	1635	RM,methyltransferase	OWX66637.1	1635	0
	LJHA01000012.1	ODA52075.1	0	468	TA,T	OWX62986.1	468	0
	LJHA01000012.1	ODA52092.1	0	564	ZORYA,ZorB	OWX66328.1	564	0
	LJHA01000012.1	ODA52096.1	0	699	ZORYA,ZorA	OWX66324.1	699	0
	LJHA01000012.1	ODA52146.1	0	2022	ZORYA,ZorD	OWX61120.1	2022	0
	LJHA01000012.1	ODA52166.1	0	855	BREX,BrxP	ODA52166.1	855	0
	LJHA01000012.1	ODA52169.1	0	867	BREX,BrxP	ODA52169.1	867	0
	LJHA01000012.1	ODA52170.1	162	399	RM,methyltransferase	BDKBJDGF_02597	213	6.38528e-107
	LJHA01000012.1	ODA52177.1	0	771	RM,methyltransferase	OTS30462.1	771	0
	LJHA01000012.1	ODA52198.1	0	183	TA,T	ODA52198.1	183	1.26729e-90
	LJHA01000012.1	ODA52199.1	0	405	TA,AT	ODA52199.1	405	0
	LJHA01000012.1	ODA52207.1	2844	4031	RM,methyltransferase	POV72999.1	450	0
	LJHA01000015.1	ODA51909.1	0	837	ABI,pifA	OCZ05271.1	405	0
	LJHA01000016.1		0	150	RM,R_subunit	KCX38861.1	150	2.20161e-72
	LJHA01000016.1	ODA51737.1	34	297	GABIJA,GajB	CGPGMHKG_04008	263	7.41e-135
	LJHA01000016.1	ODA51738.1	462	1011	RM,R_subunit	OTU77690.1	546	0
	LJHA01000016.1	ODA51744.1	0	549	TA,AT	OWW87726.1	549	0
	LJHA01000016.1	ODA51766.1	0	957	RM,restriction	OWW87189.1	957	0
	LJHA01000016.1	ODA51789.1	0	309	TA,T	EXT51677.1	191	1.17689e-94
	LJHA01000017.1	ODA51682.1	0	2838	ZORYA,ZorD	OWX68310.1	2838	0
	LJHA01000018.1	ODA51562.1	0	1152	HACHIMAN,HamB	OWX62164.1	1152	0
	LJHA01000018.1	ODA51622.1	546	825	TA,AT	CBLIAAMD_00109	207	2.97208e-103
	LJHA01000019.1	ODA51508.1	762	804	TA,T	EAHIALOA_02756	39	7.11386e-10
	LJHA01000019.1	ODA51509.1	0	1191	TA,T	DHFKPDHN_02883	780	0
	LJHA01000019.1	ODA51529.1	805	855	GABIJA,GajA	KQF66247.1	50	5.82085e-16
	LJHA01000020.1	ODA51339.1	0	1716	ZORYA,ZorD	ODA51339.1	1716	0
	LJHA01000020.1	ODA51392.1	0	1953	LAMASSU,LmuB	ODA51392.1	1953	0
	LJHA01000021.1	ODA51249.1	1242	1584	SEPTU,PtuA	EXA83772.1	330	2.44632e-171
	LJHA01000022.1	ODA51175.1	0	816	TA,T	OCY32775.1	487	0
	LJHA01000022.1	ODA51230.1	0	594	TA,AT	POV73456.1	594	0
	LJHA01000022.1	ODA51231.1	0	546	TA,T	OWX61762.1	546	0
	LJHA01000023.1	ODA51018.1	1284	1758	SEPTU,PtuA	EEMIDOLL_02015	450	0
	LJHA01000023.1	ODA51050.1	0	138	RM,methyltransferase	KRI68473.1	135	4.71847e-63
	LJHA01000023.1	ODA51057.1	0	1218	RM,methyltransferase	PHGMNBOH_00981	564	0
	LJHA01000023.1	ODA51065.1	0	3462	HACHIMAN,HamB	OWW88074.1	3462	0
	LJHA01000023.1	ODA51083.1	0	879	ZORYA,ZorA	OWX69920.1	879	0
	LJHA01000023.1	ODA51114.1	0	636	ZORYA,ZorA	OWW87462.1	636	0
	LJHA01000024.1	ODA50862.1	30	227	RM,methyltransferase	KWV90088.1	74	5.01927e-29
	LJHA01000025.1	ODA50817.1	0	768	ZORYA,ZorB	OWX61007.1	768	0
	LJHA01000027.1	ODA50766.1	0	207	TA,AT	OWW84831.1	207	6.62992e-104
	LJHA01000028.1	ODA50700.1	2163	2194	DISARM,DrmC	OWX63149.1	31	6.5545e-05
	LJHA01000028.1	ODA50707.1	0	1416	ZORYA,ZorB	ODA50707.1	1416	0
	LJHA01000028.1	ODA50719.1	0	3858	HACHIMAN,HamB	OWX60186.1	3858	0
	LJHA01000029.1		0	1351	ABI,pifA	OWW83701.1	1351	0
	LJHA01000030.1	ODA50676.1	0	300	TA,AT	OTT93021.1	300	2.02527e-155
	LJHA01000030.1	ODA50677.1	0	360	TA,T	PCN85662.1	360	0
	LJHA01000032.1	ODA50582.1	0	321	TA,T	EIOLJIAD_02912	321	4.6257e-167
	LJHA01000032.1	ODA50587.1	0	1083	LAMASSU,LmuB	OWX68409.1	1083	0
	LJHA01000034.1	ODA50318.1	0	1464	DISARM,DrmC	OWX60007.1	1464	0
	LJHA01000034.1	ODA50347.1	0	2724	ZORYA,ZorD	OWX68911.1	2724	0
	LJHA01000034.1	ODA50365.1	0	1071	ZORYA,ZorB	POV76398.1	1071	0
	LJHA01000034.1	ODA50382.1	0	450	TA,T	OWX60114.1	450	0
	LJHA01000034.1	ODA50383.1	0	357	TA,AT	OWW83383.1	357	0
	LJHA01000034.1	ODA50405.1	0	391	TA,T	KPGFMCEE_01132	363	0
	LJHA01000034.1	ODA50418.1	0	1041	RM,R_subunit	OWX66534.1	1041	0
	LJHA01000034.1	ODA50425.1	0	735	DND,DndB	OWX69790.1	735	0
	LJHA01000034.1	ODA50480.1	0	1887	RM,methyltransferase	OWX61984.1	1887	0
	LJHA01000036.1	ODA50287.1	0	792	BREX,PglXI	OWX69441.1	792	0
	LJHA01000037.1	ODA50278.1	0	837	TA,AT	OWX62662.1	837	0
	LJHA01000038.1	ODA50234.1	0	1038	RM,M_subunit	OWX63910.1	1038	0
	LJHA01000038.1	ODA50236.1	0	1413	ABI,pifA	OWW88654.1	1413	0
	LJHA01000040.1	ODA50163.1	0	312	TA,AT	OWW85323.1	312	4.51446e-162
	LJHA01000041.1	ODA50135.1	0	480	ZORYA,ZorB	OWW84197.1	480	0
	LJHA01000041.1	ODA50137.1	0	1626	DISARM,DrmC	OWX67771.1	1626	0
	LJHA01000041.1	ODA50151.1	0	81	RM,methyltransferase	ACC58519.1	81	3.33111e-33
	LJHA01000042.1	ODA50131.1	796	960	RM,restriction	EYS18473.1	155	2.79984e-74
	LJHA01000045.1	ODA49895.1	0	549	TA,AT	OWX63623.1	549	0
	LJHA01000045.1	ODA50016.1	0	432	TA,AT	OWX66858.1	432	0
	LJHA01000045.1	ODA50040.1	15	83	TA,T	PHM79609.1	65	4.45259e-24
	LJHA01000045.1	ODA50042.1	0	231	TA,AT	CDEJPOFC_00143	219	3.34727e-110
	LJHA01000045.1	ODA50043.1	0	537	TA,T	APCMBAOF_01100	519	0
	LJHA01000046.1	ODA49871.1	0	1560	DISARM,DrmC	OWW88377.1	1560	0
	LJHA01000046.1	ODA49883.1	0	642	RM,R_subunit	OWW88389.1	642	0
	LJHA01000049.1	ODA49860.1	0	528	RM,restriction	PCN85848.1	528	0
	LJHA01000053.1	ODA49855.1	174	390	TA,T	EHJ59812.1	117	1.44731e-53
	LJHA01000054.1	ODA49853.1	0	132	RM,restriction	OAAAOPMI_00170	132	3.26422e-62
	LJHA01000054.1	ODA49849.1	17	360	RM,restriction	EJH67317.1	343	3.09076e-179
	LJHA01000054.1	ODA49850.1	86	501	RM,restriction	EJH67317.1	415	0
	LJHA01000056.1	ODA49709.1	0	1668	LAMASSU,LmuB	OWX68779.1	1668	0
	LJHA01000056.1	ODA49722.1	1218	1479	DND,DndH	OFZ54433.1	67	6.67182e-25
	LJHA01000056.1	ODA49731.1	0	1503	GABIJA,GajB	OWX67333.1	1503	0
	LJHA01000056.1	ODA49741.1	0	3699	GABIJA,GajB	OWX67352.1	3699	0
	LJHA01000056.1	ODA49742.1	0	1752	GABIJA,GajB	OWX69314.1	1752	0
	LJHA01000056.1	ODA49752.1	0	2229	HACHIMAN,HamB	OWW88335.1	2229	0
	LJHA01000056.1	ODA49822.1	0	1980	GABIJA,GajB	OWX66984.1	1980	0
	LJHA01000056.1	ODA49832.1	0	621	ZORYA,ZorA	OWX66993.1	621	0
	LJHA01000058.1	ODA49696.1	282	676	RM,R_subunit	OOW07572.1	370	0
	LJHA01000059.1	ODA49695.1	341	435	BREX,PglW	ENU95227.1	85	9.9781e-36
	LJHA01000060.1	ODA49694.1	341	410	BREX,PglW	ENU95227.1	63	1.59396e-23
	LJHA01000062.1	ODA49687.1	0	192	RM,restriction	SCA39574.1	192	1.3319e-95
	LJHA01000062.1	ODA49688.1	32	156	RM,restriction	OYE54872.1	79	9.79026e-33
Ab158_GEIH-2000	MSMC01000004.1		353	392	BREX,PglW	ENU95227.1	36	1.55103e-08
	MSMC01000006.1	OLV55619.1	187	286	SHEDU,SduA	ADX05140.1	99	1.04387e-43
	MSMC01000018.1		7	270	GABIJA,GajB	CGPGMHKG_04008	263	6.66067e-135
	MSMC01000022.1	OLV55393.1	0	237	TA,AT	OWW83426.1	237	1.63154e-120
	MSMC01000026.1	OLV55306.1	0	924	TA,T	ONN56040.1	705	0
	MSMC01000029.1	OLV55257.1	0	1503	GABIJA,GajB	OWX67333.1	1503	0
	MSMC01000048.1	OLV55033.1	80	141	RM,R_subunit	PCN59231.1	52	6.12454e-18
	MSMC01000052.1	OLV54967.1	0	792	BREX,PglXI	OWX69441.1	792	0
	MSMC01000066.1	OLV54795.1	0	1980	GABIJA,GajB	OWX66984.1	1980	0
	MSMC01000067.1	OLV54773.1	0	1059	DISARM,DrmC	OWW88377.1	1059	0
	MSMC01000068.1	OLV54718.1	0	1848	HACHIMAN,HamB	OWW83492.1	1848	0
	MSMC01000077.1	OLV54567.1	0	1953	LAMASSU,LmuB	ODA51392.1	1953	0
	MSMC01000082.1	OLV54508.1	0	843	DND,DndB	OWX68201.1	840	0
	MSMC01000095.1	OLV54301.1	0	1716	ZORYA,ZorD	ODA51339.1	1716	0
	MSMC01000102.1	OLV54196.1	56	93	ZORYA,ZorB	BLMMJPGM_03673	31	2.83784e-05
	MSMC01000108.1	OLV54069.1	0	468	TA,T	OWX62986.1	468	0
	MSMC01000120.1	OLV53802.1	0	357	TA,AT	OWW83383.1	357	0
	MSMC01000120.1	OLV53803.1	0	450	TA,T	OWX60114.1	450	0
	MSMC01000120.1	OLV53819.1	112	180	ZORYA,ZorB	EIOLJIAD_02961	68	1.05313e-26
	MSMC01000120.1	OLV53820.1	0	1071	ZORYA,ZorB	POV76398.1	1071	0
	MSMC01000141.1	OLV53570.1	0	816	TA,T	OCY32775.1	487	0
	MSMC01000143.1	OLV53533.1	553	592	RM,restriction	EXS86239.1	39	9.72088e-10
	MSMC01000143.1	OLV53532.1	719	758	RM,restriction	AHJ92663.1	39	9.74847e-10
	MSMC01000148.1	OLV53466.1	15	83	TA,T	PHM79609.1	65	4.45259e-24
	MSMC01000168.1	OLV53201.1	546	825	TA,AT	CBLIAAMD_00109	207	2.97208e-103
	MSMC01000177.1	OLV53067.1	0	138	RM,methyltransferase	KRI68473.1	135	4.71847e-63
	MSMC01000181.1	OLV53010.1	0	2268	RM,M_subunit	PCN88633.1	2268	0
	MSMC01000188.1	OLV52915.1	0	270	RM,methyltransferase	AIL78556.1	264	1.85192e-135
	MSMC01000191.1	OLV52859.1	0	308	TA,T	EXT51677.1	203	2.51173e-101
	MSMC01000201.1	OLV52747.1	0	549	TA,AT	ADX05164.1	549	0
	MSMC01000206.1	OLV52699.1	0	867	SEPTU,PtuA	KRJ77371.1	867	0
	MSMC01000231.1	OLV52372.1	0	879	ZORYA,ZorA	OWX69920.1	879	0
	MSMC01000232.1	OLV52350.1	0	315	TA,AT	OWX60053.1	315	9.80643e-164
	MSMC01000232.1	OLV52351.1	0	288	TA,T	OWX60052.1	288	9.06783e-149
	MSMC01000233.1	OLV52323.1	0	829	RM,methyltransferase	OWW87348.1	826	0
	MSMC01000244.1	OLV52138.1	0	165	ZORYA,ZorB	EIOLJIAD_00231	165	1.13512e-80
	MSMC01000244.1	OLV52140.1	0	1626	DISARM,DrmC	OWX67771.1	1626	0
	MSMC01000244.1	OLV52154.1	0	81	RM,methyltransferase	ACC58519.1	81	3.33111e-33
	MSMC01000251.1	OLV52042.1	0	307	RM,methyltransferase	EXT49277.1	223	2.48729e-112
	MSMC01000273.1	OLV51764.1	0	210	TA,AT	OWX66003.1	210	1.44916e-105
	MSMC01000273.1	OLV51765.1	0	444	TA,T	OWX66002.1	444	0
	MSMC01000275.1	OLV51738.1	1218	1479	DND,DndH	OFZ54433.1	67	6.67182e-25
	MSMC01000293.1	OLV51486.1	0	207	TA,AT	OWW84831.1	207	6.62992e-104
	MSMC01000307.1	OLV51338.1	0	1479	RM,methyltransferase	OTS30828.1	1479	0
	MSMC01000316.1	OLV51228.1	0	3858	HACHIMAN,HamB	OWX60186.1	3858	0
	MSMC01000324.1	OLV51171.1	0	321	TA,T	EIOLJIAD_02912	321	4.6257e-167
	MSMC01000345.1	OLV50897.1	0	180	TA,AT	KCW35359.1	141	2.76697e-67
	MSMC01000359.1	OLV50731.1	0	1614	BREX,BrxP	OWW87137.1	1614	0
	MSMC01000359.1	OLV50732.1	6	915	DND,DndB	OWX63603.1	909	0
	MSMC01000362.1	OLV50687.1	0	2724	ZORYA,ZorD	OWX68911.1	2724	0
	MSMC01000363.1	OLV50673.1	357	876	RM,S_subunit	KRG59763.1	519	0
	MSMC01000363.1		68	204	RM,S_subunit	OYG83133.1	136	1.91764e-64
	MSMC01000363.1	OLV50674.1	808	837	WADJET,JetD	DLHOBDAB_04937	29	0.000268677
	MSMC01000363.1	OLV50675.1	12	804	RM,restriction	BMAHHKEN_02270	792	0
	MSMC01000365.1	OLV50603.1	0	483	RM,methyltransferase	CPHMPPEL_03112	468	0
	MSMC01000369.1	OLV50538.1	0	2229	HACHIMAN,HamB	OWW88335.1	2229	0
	MSMC01000379.1	OLV50455.1	0	1416	ZORYA,ZorB	ODA50707.1	1416	0
	MSMC01000380.1	OLV50430.1	30	227	RM,methyltransferase	KWV90088.1	74	5.01927e-29
	MSMC01000386.1	OLV50287.1	0	2046	HACHIMAN,HamB	OWW83502.1	2046	0
	MSMC01000386.1	OLV50296.1	0	1548	DND,DndH	OWW83511.1	1548	0
	MSMC01000413.1	OLV49967.1	2163	2194	DISARM,DrmC	OWX63149.1	31	6.5545e-05
	MSMC01000429.1	OLV49751.1	1826	1862	RM,restriction	KRL91579.1	33	5.96813e-06
	MSMC01000436.1	OLV49674.1	0	528	RM,restriction	PCN85848.1	528	0
	MSMC01000447.1	OLV49544.1	0	3462	HACHIMAN,HamB	OWW88074.1	3462	0
	MSMC01000466.1	OLV49300.1	0	699	ZORYA,ZorA	OWX66324.1	699	0
	MSMC01000466.1	OLV49304.1	0	564	ZORYA,ZorB	OWX66328.1	564	0
	MSMC01000471.1	OLV49156.1	762	804	TA,T	EAHIALOA_02756	39	7.11386e-10
	MSMC01000471.1	OLV49157.1	0	1191	TA,T	DHFKPDHN_02883	774	0
	MSMC01000474.1	OLV49070.1	0	621	ZORYA,ZorA	OWX66993.1	621	0
	MSMC01000486.1	OLV48855.1	0	253	RM,methyltransferase	KPGFMCEE_01981	175	5.25016e-86
	MSMC01000492.1	OLV48730.1	163	223	ZORYA,ZorD	OCZ10225.1	57	5.59843e-20
	MSMC01000492.1		0	2349	ZORYA,ZorD	OTS34610.1	2349	0
	MSMC01000497.1	OLV48661.1	0	1887	RM,methyltransferase	OWX61984.1	1887	0
	MSMC01000498.1	OLV48633.1	0	3699	GABIJA,GajB	OWX67352.1	3699	0
	MSMC01000498.1	OLV48634.1	0	1752	GABIJA,GajB	OWX69314.1	1752	0
	MSMC01000507.1	OLV48538.1	0	546	TA,T	OWX61762.1	546	0
	MSMC01000507.1	OLV48539.1	0	594	TA,AT	POV73456.1	591	0
	MSMC01000512.1	OLV48452.1	0	1635	RM,methyltransferase	OWX66637.1	1635	0
	MSMC01000518.1	OLV48380.1	32	156	RM,restriction	OYE54872.1	79	9.79026e-33
	MSMC01000518.1	OLV48382.1	0	63	RM,restriction	HBMANCPL_03952	63	1.97416e-24
	MSMC01000521.1	OLV48352.1	0	622	ZORYA,ZorD	EYS23007.1	622	0
	MSMC01000523.1	OLV48332.1	57	1548	ZORYA,ZorD	OTS34610.1	1491	0
	MSMC01000524.1	OLV48323.1	0	1293	RM,methyltransferase	OWX68376.1	1293	0
	MSMC01000543.1	OLV48112.1	0	1014	RM,S_subunit	OWX64639.1	1014	0
	MSMC01000551.1	OLV48019.1	417	474	RM,R_subunit	PCN59231.1	51	8.70094e-17
	MSMC01000552.1	OLV48015.1	0	728	ABI,pifA	OWW83701.1	728	0
	MSMC01000560.1	OLV47934.1	0	516	TA,T	EIOLJIAD_02199	516	0
	MSMC01000572.1	OLV47799.1	0	61	RM,restriction	HBMANCPL_03952	61	2.71674e-23
	MSMC01000572.1	OLV47800.1	86	501	RM,restriction	EJH67317.1	415	0
	MSMC01000588.1	OLV47602.1	0	735	DND,DndB	OWX69790.1	735	0
	MSMC01000588.1	OLV47608.1	0	1041	RM,R_subunit	OWX66534.1	1041	0
	MSMC01000589.1	OLV47594.1	0	69	RM,restriction	OOL21032.1	66	4.51401e-26
	MSMC01000612.1	OLV47315.1	0	2022	ZORYA,ZorD	OWX61120.1	2022	0
	MSMC01000616.1	OLV47265.1	0	301	ZORYA,ZorB	OWW84197.1	301	5.65188e-156
	MSMC01000630.1	OLV47020.1	0	1038	RM,M_subunit	OWX63910.1	1038	0
	MSMC01000635.1	OLV46961.1	462	1011	RM,R_subunit	OTU77690.1	543	0
	MSMC01000637.1	OLV46917.1	0	549	TA,AT	OWX63623.1	549	0
	MSMC01000639.1	OLV46896.1	0	999	SHEDU,SduA	ADX05140.1	999	0
	MSMC01000640.1	OLV46884.1	0	1668	LAMASSU,LmuB	OWX68779.1	1668	0
	MSMC01000648.1	OLV46733.1	0	2838	ZORYA,ZorD	OWX68310.1	2838	0
	MSMC01000651.1	OLV46698.1	0	391	TA,T	KPGFMCEE_01132	363	0
	MSMC01000664.1	OLV46483.1	0	432	TA,AT	OWX66858.1	432	0
	MSMC01000676.1	OLV46190.1	0	1569	BREX,BrxP	OWX66223.1	1569	0
	MSMC01000685.1	OLV46050.1	110	158	RM,restriction	KRI09078.1	48	1.0456e-14
	MSMC01000700.1	OLV45841.1	0	661	ZORYA,ZorB	OWX61007.1	661	0
	MSMC01000706.1	OLV45784.1	0	3597	WADJET,JetC	OWW88941.1	3597	0
	MSMC01000711.1	OLV45733.1	796	960	RM,restriction	EYS18473.1	155	2.79984e-74
	MSMC01000715.1	OLV45697.1	1284	1758	SEPTU,PtuA	EEMIDOLL_02015	450	0
	MSMC01000721.1	OLV45579.1	0	1152	HACHIMAN,HamB	OWX62164.1	1152	0
	MSMC01000737.1	OLV45361.1	0	945	BREX,BrxP	OWX68199.1	945	0
	MSMC01000740.1	OLV45321.1	0	642	RM,R_subunit	OWW88389.1	642	0
	MSMC01000751.1	OLV45139.1	0	1016	RM,methyltransferase	KKX41765.1	878	0
	MSMC01000752.1	OLV45125.1	474	509	ZORYA,ZorD	OFX11004.1	35	1.329e-07
	MSMC01000755.1	OLV45102.1	532	716	TA,AT	ELW77078.1	112	1.65872e-50
	MSMC01000767.1	OLV44947.1	12	458	TA,T	LMFLBCAC_00085	171	2.78014e-83
	MSMC01000770.1	OLV44911.1	0	937	ABI,pifA	OWW88654.1	937	0
	MSMC01000772.1	OLV44889.1	0	654	ZORYA,ZorB	OWX60861.1	654	0
	MSMC01000772.1	OLV44890.1	0	2034	GABIJA,GajB	OWX60860.1	2034	0
	MSMC01000785.1		20	83	RM,R_subunit	PCN59231.1	60	1.07482e-22
	MSMC01000789.1	OLV44622.1	980	1574	BREX,BrxL	MBV34488.1	144	9.4151e-68
	MSMC01000800.1	OLV44509.1	1242	1584	SEPTU,PtuA	EXA83772.1	330	2.44632e-171
	MSMC01000817.1	OLV44245.1	0	1218	RM,methyltransferase	PHGMNBOH_00981	564	0
	MSMC01000819.1	OLV44210.1	0	537	TA,T	APCMBAOF_01100	519	0
	MSMC01000819.1	OLV44211.1	0	135	TA,AT	CDEJPOFC_00143	129	2.77998e-60
	MSMC01000831.1	OLV44046.1	0	837	TA,AT	OWX62662.1	837	0
	MSMC01000835.1	OLV43994.1	0	636	ZORYA,ZorA	OWW87462.1	636	0
	MSMC01000839.1	OLV43893.1	0	1083	LAMASSU,LmuB	ACC55315.1	1083	0
	MSMC01000848.1	OLV43763.1	0	780	ZORYA,ZorB	OWX69736.1	780	0
	MSMC01000860.1	OLV43485.1	15	620	LAMASSU,LmuB	DNHALINF_01482	116	9.60911e-53
	MSMC01000860.1	OLV43486.1	0	3450	LAMASSU,LmuB	OWX64536.1	3450	0
	MSMC01000868.1	OLV43349.1	5	35	RM,restriction	AFI93898.1	30	8.81739e-05
	MSMC01000868.1	OLV43343.1	0	1464	DISARM,DrmC	OWX60007.1	1464	0
	MSMC01000875.1	OLV43221.1	84	243	RM,methyltransferase	OVN58933.1	90	9.11654e-39
	MSMC01000876.1	OLV43192.1	0	178	RM,methyltransferase	OCA08019.1	166	2.48959e-80
	MSMC01000880.1	OLV43109.1	0	765	RM,restriction	LGEBFIFA_03968	762	0
	MSMC01000880.1		6	102	TA,AT	AGH51629.1	96	1.38584e-42
	MSMC01000880.1	OLV43110.1	33	96	RM,restriction	HBMANCPL_03952	63	2.85623e-24
	MSMC01000881.1	OLV43099.1	0	178	RM,methyltransferase	OCA08019.1	166	2.48959e-80
	MSMC01000885.1	OLV43001.1	0	178	RM,methyltransferase	OCA08019.1	166	2.48959e-80
	MSMC01000885.1	OLV43020.1	0	60	TA,T	OCY64215.1	51	1.88621e-16
Ab161_GEIH-2000	MSMB01000001.1		353	392	BREX,PglW	ENU95227.1	36	1.55103e-08
	MSMB01000004.1	OLV53640.1	0	1569	BREX,BrxP	OFD16599.1	1569	0
	MSMB01000009.1	OLV53577.1	0	1887	RM,methyltransferase	OWX61984.1	1887	0
	MSMB01000017.1	OLV53455.1	0	1668	LAMASSU,LmuB	OWX68779.1	1668	0
	MSMB01000021.1	OLV53420.1	0	660	RM,methyltransferase	OTS30462.1	660	0
	MSMB01000041.1	OLV53144.1	0	1635	RM,methyltransferase	OWX66637.1	1635	0
	MSMB01000042.1	OLV53121.1	0	47	CRISPR-CAS,Csy1	EPR88436.1	38	9.63853e-10
	MSMB01000042.1	OLV53122.1	30	227	RM,methyltransferase	KWV90088.1	74	5.01927e-29
	MSMB01000053.1	OLV52989.1	0	855	BREX,BrxP	ODA52166.1	855	0
	MSMB01000071.1	OLV52754.1	0	180	TA,AT	KCW35359.1	141	2.76697e-67
	MSMB01000076.1	OLV52702.1	0	837	TA,AT	OWX62662.1	837	0
	MSMB01000078.1	OLV52692.1	0	207	TA,AT	OWW84831.1	207	6.62992e-104
	MSMB01000085.1	OLV52610.1	0	351	ABI,pifA	OHC23679.1	174	1.17693e-84
	MSMB01000086.1	OLV52586.1	0	468	TA,T	OWX62986.1	468	0
	MSMB01000097.1	OLV52433.1	0	1848	HACHIMAN,HamB	OWW83492.1	1848	0
	MSMB01000101.1	OLV52361.1	5	35	RM,restriction	AFI93898.1	30	8.81739e-05
	MSMB01000101.1	OLV52355.1	0	1464	DISARM,DrmC	OWX60007.1	1464	0
	MSMB01000109.1	OLV52243.1	0	537	TA,T	APCMBAOF_01100	519	0
	MSMB01000114.1	OLV52127.1	0	2046	HACHIMAN,HamB	OWW83502.1	2046	0
	MSMB01000159.1		0	1273	ABI,pifA	OWW83701.1	1273	0
	MSMB01000160.1	OLV51517.1	0	654	ZORYA,ZorB	OWX60861.1	654	0
	MSMB01000160.1	OLV51518.1	0	2040	GABIJA,GajB	OWX60860.1	2040	0
	MSMB01000162.1	OLV51478.1	6	915	DND,DndB	OWX63603.1	909	0
	MSMB01000162.1	OLV51479.1	0	1614	BREX,BrxP	OWW87137.1	1614	0
	MSMB01000172.1	OLV51358.1	546	825	TA,AT	CBLIAAMD_00109	207	2.97208e-103
	MSMB01000174.1	OLV51343.1	0	1083	LAMASSU,LmuB	OWX68409.1	1083	0
	MSMB01000179.1	OLV51258.1	0	2838	ZORYA,ZorD	OWX68310.1	2838	0
	MSMB01000185.1	OLV51215.1	0	816	TA,T	OCY32775.1	487	0
	MSMB01000194.1	OLV51136.1	980	1574	BREX,BrxL	MBV34488.1	144	9.4151e-68
	MSMB01000203.1	OLV51001.1	0	483	RM,methyltransferase	CPHMPPEL_03112	468	0
	MSMB01000216.1	OLV50810.1	0	867	BREX,BrxP	ODA52169.1	867	0
	MSMB01000216.1	OLV50811.1	162	399	RM,methyltransferase	BDKBJDGF_02597	213	6.38528e-107
	MSMB01000217.1	OLV50800.1	0	360	DISARM,DrmC	OWW88377.1	360	0
	MSMB01000225.1	OLV50738.1	0	2022	ZORYA,ZorD	OWX61120.1	2022	0
	MSMB01000234.1	OLV50519.1	141	170	LAMASSU,LmuB	OKZ77679.1	29	0.000369096
	MSMB01000240.1	OLV50477.1	0	540	ABI,pifA	OWW83701.1	540	0
	MSMB01000242.1	OLV50447.1	0	3858	HACHIMAN,HamB	OWX60186.1	3858	0
	MSMB01000246.1	OLV50384.1	0	178	RM,methyltransferase	OCA08019.1	178	5.31331e-87
	MSMB01000246.1	OLV50386.1	1123	1293	RM,methyltransferase	EXB07238.1	146	3.83154e-69
	MSMB01000259.1	OLV50146.1	0	642	RM,R_subunit	OWW88389.1	642	0
	MSMB01000274.1	OLV49953.1	0	1014	RM,S_subunit	OWX64639.1	1014	0
	MSMB01000274.1	OLV49943.1	0	3597	WADJET,JetC	OWW88941.1	3597	0
	MSMB01000276.1	OLV49899.1	84	243	RM,methyltransferase	OVN58933.1	81	9.18126e-34
	MSMB01000291.1	OLV49709.1	719	758	RM,restriction	AHJ92663.1	39	9.74847e-10
	MSMB01000291.1	OLV49710.1	49	88	RM,restriction	EXS86239.1	39	5.09842e-10
	MSMB01000293.1	OLV49686.1	0	984	LAMASSU,LmuB	ODA51392.1	984	0
	MSMB01000312.1	OLV49472.1	0	479	LAMASSU,LmuB	DNHALINF_01482	89	7.73411e-38
	MSMB01000312.1	OLV49473.1	0	3450	LAMASSU,LmuB	OWX64536.1	3450	0
	MSMB01000314.1	OLV49459.1	0	1360	HACHIMAN,HamB	OWW88335.1	1360	0
	MSMB01000333.1	OLV49084.1	0	321	TA,T	EIOLJIAD_02912	321	4.6257e-167
	MSMB01000338.1		0	261	GABIJA,GajB	CGPGMHKG_04008	261	8.29302e-134
	MSMB01000343.1	OLV48877.1	0	2724	ZORYA,ZorD	OWX68911.1	2724	0
	MSMB01000347.1	OLV48827.1	0	780	ZORYA,ZorB	OWX69736.1	780	0
	MSMB01000353.1	OLV48720.1	357	876	RM,S_subunit	KRG59763.1	519	0
	MSMB01000353.1		68	204	RM,S_subunit	OYG83133.1	136	1.91764e-64
	MSMB01000353.1	OLV48721.1	808	837	WADJET,JetD	DLHOBDAB_04937	29	0.000268677
	MSMB01000353.1	OLV48722.1	12	804	RM,restriction	BMAHHKEN_02270	792	0
	MSMB01000366.1	OLV48536.1	0	237	TA,AT	OWW83426.1	237	1.63154e-120
	MSMB01000373.1	OLV48415.1	0	879	ZORYA,ZorA	OWX69920.1	879	0
	MSMB01000376.1	OLV48396.1	0	792	BREX,PglXI	OWX69441.1	792	0
	MSMB01000379.1	OLV48366.1	15	83	TA,T	PHM79609.1	65	4.45259e-24
	MSMB01000382.1	OLV48333.1	2163	2194	DISARM,DrmC	OWX63149.1	31	6.5545e-05
	MSMB01000382.1	OLV48340.1	0	1416	ZORYA,ZorB	ODA50707.1	1416	0
	MSMB01000400.1	OLV48142.1	0	840	HACHIMAN,HamB	OWX67572.1	840	0
	MSMB01000414.1	OLV47984.1	0	81	RM,methyltransferase	ACC58519.1	81	3.33111e-33
	MSMB01000420.1	OLV47902.1	0	1191	TA,T	DHFKPDHN_02883	780	0
	MSMB01000420.1	OLV47903.1	762	804	TA,T	EAHIALOA_02756	39	7.11386e-10
	MSMB01000427.1	OLV47817.1	1284	1758	SEPTU,PtuA	EEMIDOLL_02015	450	0
	MSMB01000432.1	OLV47744.1	0	1752	GABIJA,GajB	OWX69314.1	1752	0
	MSMB01000432.1	OLV47745.1	0	3699	GABIJA,GajB	OWX67352.1	3699	0
	MSMB01000432.1	OLV47755.1	0	1503	GABIJA,GajB	OWX67333.1	1503	0
	MSMB01000432.1	OLV47764.1	1218	1479	DND,DndH	OFZ54433.1	67	6.67182e-25
	MSMB01000433.1	OLV47730.1	1242	1513	SEPTU,PtuA	EXA83772.1	259	6.86846e-132
	MSMB01000447.1	OLV47578.1	0	1293	RM,methyltransferase	OWX68376.1	1293	0
	MSMB01000458.1	OLV47424.1	0	1152	HACHIMAN,HamB	OWX62164.1	1152	0
	MSMB01000467.1	OLV47301.1	0	138	RM,methyltransferase	KRI68473.1	135	4.71847e-63
	MSMB01000475.1	OLV47147.1	417	474	RM,R_subunit	PCN59231.1	51	8.70094e-17
	MSMB01000479.1	OLV47086.1	0	794	ABI,pifA	OWW88654.1	794	0
	MSMB01000482.1	OLV47058.1	0	1038	RM,M_subunit	OWX63910.1	1038	0
	MSMB01000483.1	OLV47019.1	0	1263	DISARM,DrmC	OWX63149.1	1263	0
	MSMB01000504.1	OLV46692.1	80	141	RM,R_subunit	PCN59231.1	52	6.12454e-18
	MSMB01000506.1	OLV46639.1	0	636	ZORYA,ZorA	OWW87462.1	636	0
	MSMB01000514.1	OLV46515.1	0	714	RM,restriction	OWW87189.1	714	0
	MSMB01000515.1	OLV46488.1	0	300	TA,AT	OTT93021.1	300	2.02527e-155
	MSMB01000515.1	OLV46489.1	0	162	TA,T	PCN85662.1	162	5.16469e-79
	MSMB01000534.1	OLV46159.1	0	516	TA,T	EIOLJIAD_02199	516	0
	MSMB01000564.1	OLV45754.1	0	735	DND,DndB	OWX69790.1	735	0
	MSMB01000564.1	OLV45760.1	0	1041	RM,R_subunit	OWX66534.1	1041	0
	MSMB01000578.1	OLV45538.1	0	924	TA,T	ONN56040.1	705	0
	MSMB01000583.1	OLV45459.1	1826	1862	RM,restriction	KRL91579.1	33	5.96813e-06
	MSMB01000589.1	OLV45410.1	110	158	RM,restriction	KRI09078.1	48	1.30768e-14
	MSMB01000610.1	OLV45093.1	0	699	ZORYA,ZorA	OWX66324.1	699	0
	MSMB01000610.1	OLV45097.1	0	564	ZORYA,ZorB	OWX66328.1	564	0
	MSMB01000618.1	OLV45003.1	0	357	TA,AT	OWW83383.1	357	0
	MSMB01000618.1	OLV45004.1	0	450	TA,T	OWX60114.1	450	0
	MSMB01000631.1	OLV44803.1	0	1980	GABIJA,GajB	OWX66984.1	1980	0
	MSMB01000638.1	OLV44711.1	0	3462	HACHIMAN,HamB	OWW88074.1	3462	0
	MSMB01000639.1	OLV44686.1	0	945	BREX,BrxP	OWX68199.1	945	0
	MSMB01000639.1	OLV44688.1	0	843	DND,DndB	OWX68201.1	843	0
	MSMB01000644.1	OLV44627.1	0	444	TA,T	OWX66002.1	444	0
	MSMB01000650.1	OLV44582.1	0	1016	RM,methyltransferase	KKX41765.1	875	0
	MSMB01000673.1	OLV44241.1	112	180	ZORYA,ZorB	EIOLJIAD_02961	68	1.05313e-26
	MSMB01000673.1	OLV44242.1	0	1071	ZORYA,ZorB	POV76398.1	1071	0
	MSMB01000681.1	OLV44124.1	86	501	RM,restriction	EJH67317.1	415	0
	MSMB01000681.1	OLV44125.1	0	61	RM,restriction	HBMANCPL_03952	61	2.71674e-23
	MSMB01000687.1	OLV44038.1	0	546	TA,T	OWX61762.1	546	0
	MSMB01000687.1	OLV44039.1	0	594	TA,AT	POV73456.1	594	0
	MSMB01000691.1	OLV43946.1	0	914	LAMASSU,LmuB	ODA51392.1	914	0
	MSMB01000696.1	OLV43857.1	0	549	TA,AT	OWX63623.1	549	0
	MSMB01000699.1	OLV43816.1	0	549	TA,AT	OWW87726.1	549	0
	MSMB01000704.1	OLV43712.1	0	1716	ZORYA,ZorD	ODA51339.1	1716	0
	MSMB01000709.1	OLV43554.1	0	62	RM,methyltransferase	CDH39656.1	62	6.58837e-23
	MSMB01000714.1	OLV43471.1	0	309	TA,T	EXT51677.1	191	1.17689e-94
	MSMB01000722.1	OLV43353.1	0	1218	RM,methyltransferase	PHGMNBOH_00981	564	0
	MSMB01000739.1	OLV43036.1	0	1626	DISARM,DrmC	OWX67771.1	1626	0
	MSMB01000746.1	OLV42953.1	0	391	TA,T	KPGFMCEE_01132	363	0
	MSMB01000748.1	OLV42909.1	0	1548	DND,DndH	OWW83511.1	1548	0
	MSMB01000753.1	OLV42873.1	0	63	RM,restriction	HBMANCPL_03952	63	1.97416e-24
	MSMB01000753.1	OLV42870.1	32	156	RM,restriction	OYE54872.1	79	9.79026e-33
	MSMB01000754.1	OLV42862.1	0	768	ZORYA,ZorB	OWX61007.1	768	0
	MSMB01000756.1	OLV42826.1	32	61	RM,restriction	AFI93898.1	29	0.000280677
	MSMB01000756.1	OLV42837.1	0	621	ZORYA,ZorA	OWX66993.1	621	0
	MSMB01000757.1	OLV42786.1	805	855	GABIJA,GajA	KQF66247.1	50	5.82085e-16
	MSMB01000769.1	OLV42632.1	0	307	RM,methyltransferase	EXT49277.1	223	2.48729e-112
	MSMB01000781.1	OLV42428.1	0	432	TA,AT	OWX66858.1	432	0
	MSMB01000789.1	OLV42290.1	0	405	TA,AT	OTS30484.1	348	0
	MSMB01000789.1	OLV42291.1	0	183	TA,T	ODA52198.1	183	1.26729e-90
	MSMB01000790.1	OLV42277.1	0	243	RM,restriction	PCN85848.1	243	1.41547e-123
	MSMB01000793.1	OLV42228.1	2844	4031	RM,methyltransferase	POV72999.1	399	0
	MSMB01000794.1	OLV42219.1	259	423	RM,restriction	EYS18473.1	155	1.1835e-74
	MSMB01000798.1	OLV42185.1	0	77	RM,restriction	OLY66431.1	77	8.37948e-32
	MSMB01000798.1	OLV42186.1	0	179	RM,restriction	PCN85848.1	179	2.06555e-88
	MSMB01000800.1	OLV42167.1	324	718	RM,R_subunit	OOW07572.1	370	0
	MSMB01000804.1	OLV42109.1	0	243	RM,restriction	PCN85848.1	243	1.41547e-123
	MSMB01000805.1	OLV42090.1	785	846	RM,R_subunit	PCN59231.1	58	2.05609e-20
	MSMB01000805.1	OLV42087.1	174	390	TA,T	EHJ59812.1	117	1.44731e-53
	MSMB01000805.1		1	114	RM,restriction	PJBNIIMM_04063	110	2.66227e-50
	MSMB01000805.1	OLV42089.1	0	243	RM,restriction	PCN85848.1	243	1.41547e-123
	MSMB01000812.1	OLV42000.1	0	765	RM,restriction	LGEBFIFA_03968	762	0
	MSMB01000812.1	OLV42001.1	0	96	TA,AT	AGH51629.1	96	1.29179e-42
	MSMB01000813.1	OLV41980.1	0	179	RM,restriction	PCN85848.1	179	2.06555e-88
Ab166_GEIH-2000	MSMG01000021.1	OLV74889.1	15	83	TA,T	PHM79609.1	65	4.32306e-24
	MSMG01000042.1	OLV74647.1	0	429	DISARM,DrmC	PCN84939.1	429	0
	MSMG01000042.1	OLV74662.1	0	81	RM,methyltransferase	ACC58519.1	81	3.33111e-33
	MSMG01000064.1	OLV74341.1	0	483	RM,methyltransferase	PCN90039.1	483	0
	MSMG01000098.1	OLV73914.1	0	1569	BREX,BrxP	PCN85581.1	1569	0
	MSMG01000102.1	OLV73870.1	0	282	TA,T	PCN84984.1	282	1.91719e-145
	MSMG01000147.1	OLV73340.1	0	834	TA,AT	PCN90752.1	834	0
	MSMG01000159.1	OLV73200.1	1245	1541	SEPTU,PtuA	EXA83772.1	296	1.8915e-152
	MSMG01000178.1	OLV73050.1	0	403	TA,AT	PCN89210.1	403	0
	MSMG01000182.1	OLV73003.1	0	138	RM,methyltransferase	KRI68473.1	135	4.71847e-63
	MSMG01000189.1	OLV72931.1	0	1752	GABIJA,GajB	PCN86876.1	1752	0
	MSMG01000189.1	OLV72932.1	0	3699	GABIJA,GajB	PCN86877.1	3699	0
	MSMG01000193.1	OLV72872.1	30	227	RM,methyltransferase	KWV90088.1	74	5.01927e-29
	MSMG01000208.1	OLV72702.1	0	391	TA,T	KPGFMCEE_01132	369	0
	MSMG01000242.1	OLV72322.1	0	879	ZORYA,ZorA	PCN89588.1	879	0
	MSMG01000249.1	OLV72238.1	0	1194	ZORYA,ZorB	PCN86725.1	1194	0
	MSMG01000257.1	OLV72168.1	0	468	TA,T	PCN85986.1	468	0
	MSMG01000268.1	OLV72028.1	273	500	LAMASSU,LmuB	FCBEPCJK_00252	80	7.78902e-33
	MSMG01000268.1	OLV72029.1	0	3450	LAMASSU,LmuB	PCN86508.1	3450	0
	MSMG01000294.1	OLV71768.1	0	272	TA,T	PCN84984.1	272	6.66883e-140
	MSMG01000294.1	OLV71769.1	0	594	TA,AT	PCN84985.1	594	0
	MSMG01000327.1	OLV71363.1	0	1503	GABIJA,GajB	PCN86887.1	1503	0
	MSMG01000336.1	OLV71268.1	0	1014	RM,S_subunit	PCN88814.1	1014	0
	MSMG01000342.1	OLV71187.1	0	480	RM,methyltransferase	PCN87488.1	480	0
	MSMG01000351.1	OLV71072.1	0	1980	GABIJA,GajB	PCN87721.1	1980	0
	MSMG01000355.1	OLV71038.1	0	1152	HACHIMAN,HamB	PCN90718.1	1152	0
	MSMG01000367.1	OLV70884.1	0	588	ZORYA,ZorE	PCN87497.1	588	0
	MSMG01000381.1	OLV70734.1	0	3597	WADJET,JetC	PCN88773.1	3597	0
	MSMG01000416.1	OLV70301.1	0	870	RM,methyltransferase	PCN85815.1	870	0
	MSMG01000416.1	OLV70302.1	709	737	RM,restriction	PLA34340.1	28	0.000984318
	MSMG01000423.1	OLV70201.1	0	1104	BREX,BrxP	OOU08857.1	1098	0
	MSMG01000427.1	OLV70168.1	980	1574	BREX,BrxL	MBV34488.1	144	9.4151e-68
	MSMG01000430.1	OLV70104.1	1123	1293	RM,methyltransferase	EXB07238.1	146	3.83154e-69
	MSMG01000430.1	OLV70106.1	0	173	RM,methyltransferase	OCA08019.1	140	7.07047e-66
	MSMG01000438.1	OLV69968.1	0	1464	DISARM,DrmC	PCN90177.1	1464	0
	MSMG01000461.1	OLV69619.1	1218	1479	DND,DndH	OFZ54433.1	67	6.67182e-25
	MSMG01000467.1	OLV69528.1	0	2724	ZORYA,ZorD	PCN90150.1	2724	0
	MSMG01000470.1	OLV69508.1	0	3825	HACHIMAN,HamB	PCN86737.1	3822	0
	MSMG01000471.1	OLV69490.1	0	1668	LAMASSU,LmuB	PCN86909.1	1668	0
	MSMG01000487.1	OLV69293.1	0	2046	HACHIMAN,HamB	PCN88222.1	2046	0
	MSMG01000500.1	OLV69133.1	0	621	ZORYA,ZorA	PCN87731.1	621	0
	MSMG01000532.1	OLV68777.1	0	786	RM,M_subunit	PCN88633.1	786	0
	MSMG01000543.1	OLV68639.1	0	1425	RM,methyltransferase	PCN89941.1	1425	0
	MSMG01000560.1	OLV68387.1	0	2838	ZORYA,ZorD	PCN87440.1	2838	0
	MSMG01000573.1	OLV68244.1	0	445	TA,T	PCN90113.1	445	0
	MSMG01000575.1	OLV68225.1	0	636	ZORYA,ZorA	PCN89619.1	636	0
	MSMG01000578.1	OLV68187.1	0	309	TA,T	EXT51677.1	194	2.52956e-96
	MSMG01000590.1	OLV68029.1	1826	1862	RM,restriction	KRL91579.1	33	5.96813e-06
	MSMG01000592.1	OLV68001.1	0	206	TA,AT	EIOLJIAD_00888	206	2.37107e-103
	MSMG01000626.1	OLV67583.1	0	915	DND,DndB	OOU08856.1	915	0
	MSMG01000626.1	OLV67584.1	0	498	BREX,BrxP	OTU74433.1	498	0
	MSMG01000630.1	OLV67500.1	0	321	TA,T	EIOLJIAD_02912	321	4.6257e-167
	MSMG01000637.1	OLV67402.1	0	45	RM,R_subunit	PEHABNMJ_03556	35	7.28408e-08
	MSMG01000639.1	OLV67370.1	162	399	RM,methyltransferase	BDKBJDGF_02597	219	2.94984e-110
	MSMG01000641.1	OLV67338.1	0	162	TA,AT	CDEJPOFC_00143	153	1.37176e-73
	MSMG01000641.1	OLV67339.1	0	531	TA,T	EXB03359.1	516	0
	MSMG01000663.1	OLV67083.1	69	98	LAMASSU,LmuB	OKZ77679.1	29	0.000345112
	MSMG01000687.1	OLV66796.1	372	415	HACHIMAN,HamB	EXQ83236.1	40	1.98304e-10
	MSMG01000692.1	OLV66731.1	0	780	ZORYA,ZorB	PCN88643.1	780	0
	MSMG01000711.1	OLV66493.1	0	642	RM,R_subunit	PCN89433.1	642	0
	MSMG01000715.1	OLV66429.1	0	1041	RM,R_subunit	PCN90075.1	1041	0
	MSMG01000715.1	OLV66435.1	0	735	DND,DndB	PCN90068.1	735	0
	MSMG01000719.1	OLV66374.1	0	1059	DISARM,DrmC	PCN89422.1	1059	0
	MSMG01000726.1	OLV66275.1	0	1038	RM,M_subunit	PCN90236.1	1038	0
	MSMG01000733.1	OLV66163.1	112	180	ZORYA,ZorB	EIOLJIAD_02961	68	1.05313e-26
	MSMG01000733.1	OLV66164.1	0	1062	ZORYA,ZorB	PCN90131.1	1062	0
	MSMG01000739.1	OLV66104.1	0	307	RM,methyltransferase	EXT49277.1	220	1.15723e-110
	MSMG01000757.1	OLV65865.1	546	825	TA,AT	CBLIAAMD_00109	198	2.99318e-98
	MSMG01000762.1	OLV65810.1	0	924	TA,T	ONN56040.1	675	0
	MSMG01000768.1	OLV65730.1	0	870	THOERIS,ThsB	PCN90056.1	870	0
	MSMG01000769.1	OLV65719.1	0	564	ZORYA,ZorB	PCN87345.1	564	0
	MSMG01000769.1	OLV65723.1	0	699	ZORYA,ZorA	PCN87349.1	699	0
	MSMG01000776.1	OLV65590.1	0	2022	ZORYA,ZorD	PCN87398.1	2022	0
	MSMG01000790.1	OLV65329.1	0	465	ZORYA,ZorB	PCN84937.1	465	0
	MSMG01000792.1	OLV65288.1	0	588	RM,M_subunit	PCN88633.1	588	0
	MSMG01000792.1	OLV65294.1	0	498	RM,methyltransferase	PCN88638.1	498	0
	MSMG01000799.1	OLV65195.1	0	480	ZORYA,ZorB	PCN87165.1	480	0
	MSMG01000814.1	OLV64958.1	0	1191	TA,T	DHFKPDHN_02883	774	0
	MSMG01000814.1	OLV64959.1	762	804	TA,T	EAHIALOA_02756	39	7.11386e-10
	MSMG01000821.1	OLV64877.1	532	696	RM,restriction	EYS18473.1	140	4.3768e-66
	MSMG01000823.1	OLV64864.1	2163	2194	DISARM,DrmC	OWX63149.1	31	6.5545e-05
	MSMG01000833.1	OLV64746.1	462	1011	RM,R_subunit	OTU77690.1	543	0
	MSMG01000834.1	OLV64714.1	0	996	RM,M_subunit	PCN90310.1	996	0
	MSMG01000835.1	OLV64697.1	0	792	BREX,PglXI	PCN85751.1	792	0
	MSMG01000885.1	OLV64016.1	0	449	RM,methyltransferase	POV75728.1	449	0
	MSMG01000888.1	OLV63972.1	0	1218	RM,methyltransferase	PHGMNBOH_00981	564	0
	MSMG01000896.1	OLV63875.1	0	3462	HACHIMAN,HamB	PCN89570.1	3462	0
	MSMG01000912.1	OLV63690.1	0	549	TA,AT	PCN89313.1	549	0
	MSMG01000915.1	OLV63648.1	0	1293	RM,methyltransferase	PCN86073.1	1293	0
	MSMG01000920.1	OLV63611.1	0	2040	GABIJA,GajB	PCN88786.1	2040	0
	MSMG01000920.1	OLV63612.1	0	654	ZORYA,ZorB	PCN88787.1	654	0
	MSMG01000933.1	OLV63425.1	0	2277	RM,M_subunit	PCN88763.1	2277	0
	MSMG01000933.1	OLV63423.1	0	1395	RM,S_subunit	OOU05731.1	1389	0
	MSMG01000933.1	OLV63424.1	0	3261	RM,R_subunit	PCN88762.1	3261	0
	MSMG01000944.1	OLV63296.1	0	1083	LAMASSU,LmuB	EIOLJIAD_02917	1083	0
	MSMG01000953.1	OLV63181.1	0	1395	ZORYA,ZorD	LDJHGNID_02175	1395	0
	MSMG01000956.1	OLV63109.1	0	1548	DND,DndH	PCN88231.1	1548	0
	MSMG01000962.1	OLV62976.1	0	438	TA,T	PCN90854.1	438	0
	MSMG01000974.1	OLV62791.1	491	531	ZORYA,ZorE	PCN90014.1	40	1.27938e-10
	MSMG01000974.1	OLV62792.1	0	351	ZORYA,ZorE	PCN90014.1	351	0
	MSMG01001003.1	OLV62428.1	0	816	TA,T	OCY32775.1	490	0
	MSMG01001005.1	OLV62401.1	0	549	TA,AT	PCN85866.1	549	0
	MSMG01001006.1	OLV62390.1	37	188	TA,T	KCX16626.1	112	3.94663e-51
	MSMG01001007.1	OLV62367.1	0	1635	RM,methyltransferase	PCN85941.1	1635	0
	MSMG01001022.1	OLV62143.1	110	158	RM,restriction	KRI09078.1	42	2.18227e-11
	MSMG01001041.1	OLV61859.1	0	312	TA,AT	PCN89380.1	312	4.51446e-162
	MSMG01001044.1	OLV61828.1	0	516	TA,T	PCN88739.1	516	0
	MSMG01001056.1	OLV61724.1	0	1195	DISARM,DrmC	PCN84939.1	1195	0
	MSMG01001059.1	OLV61715.1	0	2229	HACHIMAN,HamB	PCN86866.1	2229	0
	MSMG01001079.1	OLV61531.1	1284	1758	SEPTU,PtuA	EEMIDOLL_02015	471	0
	MSMG01001128.1	OLV60761.1	0	1761	HACHIMAN,HamB	OTU07226.1	1737	0
	MSMG01001133.1		0	126	RM,restriction	OAAAOPMI_00170	126	3.87484e-59
	MSMG01001133.1		0	96	TA,AT	AGH51629.1	96	1.29179e-42
	MSMG01001133.1	OLV60699.1	0	97	RM,restriction	HBMANCPL_03952	97	4.48655e-43
	MSMG01001133.1	OLV60700.1	86	501	RM,restriction	EJH67317.1	415	0
	MSMG01001133.1	OLV60705.1	0	71	RM,S_subunit	OYG83133.1	71	2.83127e-28
	MSMG01001133.1	OLV60710.1	0	985	RM,S_subunit	OYG83133.1	979	0
	MSMG01001133.1	OLV60706.1	0	180	RM,restriction	PQI96577.1	180	5.78128e-89
	MSMG01001133.1	OLV60708.1	1525	1581	RM,restriction	DJNBOIPN_04907	56	5.05166e-19
	MSMG01001133.1	OLV60709.1	0	528	RM,restriction	PCN85848.1	528	0
Ab169_GEIH-2000	MSMF01000016.1	OLV68876.1	1284	1407	SEPTU,PtuA	EEMIDOLL_02015	105	2.58664e-46
	MSMF01000029.1	OLV68655.1	0	516	TA,T	EIOLJIAD_02199	516	0
	MSMF01000062.1	OLV68233.1	56	93	ZORYA,ZorB	BLMMJPGM_03673	31	2.83784e-05
	MSMF01000069.1	OLV68139.1	0	924	TA,T	ONN56040.1	705	0
	MSMF01000070.1	OLV68120.1	0	453	TA,T	EXB03359.1	444	0
	MSMF01000070.1	OLV68121.1	0	60	TA,AT	CDEJPOFC_00143	57	2.26087e-20
	MSMF01000089.1	OLV67888.1	30	227	RM,methyltransferase	KWV90088.1	74	5.01927e-29
	MSMF01000091.1	OLV67869.1	6	915	DND,DndB	OWX63603.1	909	0
	MSMF01000091.1	OLV67870.1	0	1614	BREX,BrxP	OWW87137.1	1614	0
	MSMF01000093.1	OLV67841.1	0	450	TA,T	OWX60114.1	450	0
	MSMF01000093.1	OLV67842.1	0	243	TA,AT	OWX60113.1	243	7.75578e-124
	MSMF01000105.1	OLV67686.1	0	1464	DISARM,DrmC	OWX60007.1	1464	0
	MSMF01000107.1	OLV67636.1	0	514	SEPTU,PtuA	ODA53088.1	514	0
	MSMF01000170.1	OLV66820.1	0	2838	ZORYA,ZorD	OWX68310.1	2838	0
	MSMF01000211.1	OLV66279.1	0	816	TA,T	OCY32775.1	487	0
	MSMF01000214.1	OLV66214.1	0	1887	RM,methyltransferase	OWX61984.1	1887	0
	MSMF01000223.1	OLV66118.1	0	307	RM,methyltransferase	EXT49277.1	223	2.48729e-112
	MSMF01000234.1	OLV65950.1	0	352	GABIJA,GajB	PCN88786.1	352	0
	MSMF01000234.1	OLV65951.1	0	654	ZORYA,ZorB	OWX60861.1	654	0
	MSMF01000239.1	OLV65890.1	980	1574	BREX,BrxL	MBV34488.1	144	9.4151e-68
	MSMF01000241.1	OLV65875.1	538	577	RM,restriction	EXS86239.1	39	9.58293e-10
	MSMF01000241.1	OLV65874.1	719	758	RM,restriction	AHJ92663.1	39	9.74847e-10
	MSMF01000250.1	OLV65784.1	0	999	ABI,pifA	OWW88654.1	996	0
	MSMF01000255.1	OLV65712.1	141	170	LAMASSU,LmuB	OKZ77679.1	29	0.000369096
	MSMF01000279.1	OLV65314.1	0	1016	RM,methyltransferase	KKX41765.1	878	0
	MSMF01000280.1	OLV65276.1	0	867	BREX,BrxP	ODA52169.1	867	0
	MSMF01000280.1	OLV65277.1	162	399	RM,methyltransferase	BDKBJDGF_02597	213	6.38528e-107
	MSMF01000280.1	OLV65284.1	0	771	RM,methyltransferase	OTS30462.1	771	0
	MSMF01000284.1	OLV65226.1	0	1360	HACHIMAN,HamB	OWW88335.1	1360	0
	MSMF01000285.1	OLV65210.1	0	249	GABIJA,GajB	CGPGMHKG_04008	249	3.6839e-127
	MSMF01000290.1	OLV65119.1	0	3858	HACHIMAN,HamB	OWX60186.1	3858	0
	MSMF01000293.1	OLV65086.1	0	468	TA,T	OWX62986.1	468	0
	MSMF01000297.1	OLV65041.1	0	444	TA,T	OWX66002.1	444	0
	MSMF01000297.1	OLV65042.1	0	297	TA,AT	OWX66003.1	297	9.31799e-154
	MSMF01000303.1	OLV64954.1	80	141	RM,R_subunit	PCN59231.1	52	6.12454e-18
	MSMF01000308.1	OLV64881.1	0	138	RM,methyltransferase	KRI68473.1	135	4.71847e-63
	MSMF01000314.1	OLV64814.1	0	636	ZORYA,ZorA	OWW87462.1	636	0
	MSMF01000315.1		0	33	TA,AT	ACC59002.1	30	5.10681e-05
	MSMF01000324.1	OLV64659.1	546	825	TA,AT	CBLIAAMD_00109	207	2.97208e-103
	MSMF01000328.1	OLV64592.1	0	1176	GABIJA,GajB	OWX60860.1	1176	0
	MSMF01000332.1	OLV64546.1	0	1569	BREX,BrxP	OWX66223.1	1569	0
	MSMF01000333.1	OLV64504.1	84	243	RM,methyltransferase	OVN58933.1	159	4.00813e-77
	MSMF01000340.1	OLV64398.1	0	342	LAMASSU,LmuB	PCE46795.1	342	1.051e-178
	MSMF01000351.1	OLV64233.1	0	432	TA,AT	OWX66858.1	432	0
	MSMF01000363.1	OLV64114.1	0	81	RM,methyltransferase	ACC58519.1	81	3.33111e-33
	MSMF01000372.1	OLV63993.1	0	1314	LAMASSU,LmuB	OWX68779.1	1314	0
	MSMF01000391.1	OLV63754.1	0	761	ZORYA,ZorD	EYS23007.1	761	0
	MSMF01000398.1	OLV63676.1	0	630	DISARM,DrmC	POV73551.1	630	0
	MSMF01000400.1	OLV63642.1	0	1218	RM,methyltransferase	PHGMNBOH_00981	564	0
	MSMF01000401.1	OLV63634.1	0	642	RM,R_subunit	OWW88389.1	642	0
	MSMF01000415.1	OLV63452.1	0	2724	ZORYA,ZorD	OWX68911.1	2724	0
	MSMF01000420.1	OLV63375.1	5	35	RM,restriction	AFI93898.1	30	8.77108e-05
	MSMF01000422.1	OLV63346.1	0	621	ZORYA,ZorA	OWX66993.1	621	0
	MSMF01000428.1	OLV63300.1	0	1015	RM,M_subunit	OWX63910.1	1015	0
	MSMF01000438.1	OLV63178.1	502	564	RM,R_subunit	PCN59231.1	56	1.73942e-19
	MSMF01000443.1	OLV63092.1	0	1152	HACHIMAN,HamB	OWX62164.1	1152	0
	MSMF01000444.1	OLV63052.1	0	780	ZORYA,ZorB	OWX69736.1	780	0
	MSMF01000446.1	OLV63011.1	0	1293	RM,methyltransferase	OWX68376.1	1293	0
	MSMF01000459.1	OLV62775.1	0	1014	RM,S_subunit	OWX64639.1	1014	0
	MSMF01000459.1	OLV62766.1	0	3597	WADJET,JetC	OWW88941.1	3597	0
	MSMF01000464.1	OLV62722.1	0	879	ZORYA,ZorA	OWX69920.1	879	0
	MSMF01000467.1	OLV62683.1	0	308	TA,T	EXT51677.1	203	2.51173e-101
	MSMF01000494.1	OLV62348.1	0	753	SHEDU,SduA	ADX05140.1	753	0
	MSMF01000503.1	OLV62205.1	12	804	RM,restriction	BMAHHKEN_02270	792	0
	MSMF01000503.1	OLV62200.1	808	837	WADJET,JetD	DLHOBDAB_04937	29	0.000268677
	MSMF01000503.1		68	204	RM,S_subunit	OYG83133.1	136	1.91764e-64
	MSMF01000503.1	OLV62201.1	357	876	RM,S_subunit	KRG59763.1	519	0
	MSMF01000509.1	OLV62142.1	110	158	RM,restriction	KRI09078.1	48	1.30768e-14
	MSMF01000527.1	OLV61880.1	0	321	TA,T	EIOLJIAD_02912	321	4.6257e-167
	MSMF01000536.1	OLV61791.1	0	479	LAMASSU,LmuB	DNHALINF_01482	89	7.73411e-38
	MSMF01000536.1	OLV61792.1	0	3450	LAMASSU,LmuB	OWX64536.1	3450	0
	MSMF01000544.1	OLV61718.1	417	474	RM,R_subunit	PCN59231.1	51	8.70094e-17
	MSMF01000545.1	OLV61712.1	1242	1584	SEPTU,PtuA	EXA83772.1	330	2.44632e-171
	MSMF01000563.1	OLV61552.1	0	837	TA,AT	OWX62662.1	837	0
	MSMF01000564.1	OLV61541.1	0	790	HACHIMAN,HamB	OWX61379.1	790	0
	MSMF01000573.1	OLV61392.1	0	594	TA,AT	POV73456.1	594	0
	MSMF01000573.1	OLV61393.1	0	546	TA,T	OWX61762.1	546	0
	MSMF01000576.1	OLV61332.1	0	1548	DND,DndH	OWW83511.1	1548	0
	MSMF01000596.1	OLV61089.1	0	1083	LAMASSU,LmuB	ACC55315.1	1083	0
	MSMF01000599.1	OLV61003.1	1218	1479	DND,DndH	OFZ54433.1	67	6.67182e-25
	MSMF01000600.1	OLV60977.1	0	843	DND,DndB	OWX68201.1	843	0
	MSMF01000607.1	OLV60853.1	1826	1862	RM,restriction	KRL91579.1	33	5.96415e-06
	MSMF01000616.1	OLV60737.1	0	792	BREX,PglXI	OWX69441.1	792	0
	MSMF01000620.1	OLV60668.1	0	840	HACHIMAN,HamB	OWX67572.1	840	0
	MSMF01000620.1	OLV60678.1	0	1752	GABIJA,GajB	OWX69314.1	1752	0
	MSMF01000620.1	OLV60679.1	0	3699	GABIJA,GajB	OWX67352.1	3699	0
	MSMF01000620.1	OLV60689.1	0	1503	GABIJA,GajB	OWX67333.1	1503	0
	MSMF01000626.1	OLV60639.1	0	126	ABI,pifA	OWW88654.1	126	3.87484e-59
	MSMF01000633.1	OLV60581.1	0	142	TA,AT	CDEJPOFC_00143	136	1.24621e-64
	MSMF01000633.1	OLV60583.1	15	83	TA,T	PHM79609.1	65	4.45259e-24
	MSMF01000651.1	OLV60392.1	0	312	TA,AT	OWW85323.1	312	4.51446e-162
[truncated: 601 more rows]
